# Supplementary material for: Bis{[2,2′-(5,8,11-tri­thia-2,14-di­aza­penta­deca-1,14-diene-1,15-di­yl)diphenolato]palladium(II)} aceto­nitrile monosolvate
Source: Acta Crystallogr Sect E Struct Rep Online. 2013 Jun 8;69(Pt 7):m360–1. doi: 10.1107/S1600536813014712 (PMC3772405; doi:10.1107/S1600536813014712)
Supplement: Supplementary file 1 [file e-69-0m360-sup1.cif]

##############################################################################
#                                                                            #
# This CIF contains the data in a paper accepted for publication in          #
# Acta Crystallographica Section E. It conforms to the requirements of       #
# Notes for Authors for Acta Crystallographica Section E, and has been       #
# peer reviewed under the auspices of the IUCr Commission on Journals.       #
#                                                                            #
# Full details of the Crystallographic Information File format               #
# are given in the paper "The Crystallographic Information File (CIF):       #
# a New Standard Archive File for Crystallography" by S. R. Hall, F. H.      #
# Allen and I. D. Brown [Acta Cryst. (1991), A47, 655-685].                  #
#                                                                            #
# The current version of the core CIF dictionary is obtainable from          #
# ftp://ftp.iucr.org/pub/cif_core.dic.                                       #
#                                                                            #
# Software is freely available for graphical display of the structure(s)     #
# in this CIF. For information consult the CIF software page                 #
# http://www.iucr.org/resources/cif/software.                                #
#                                                                            #
# This file may be used for bona fide research purposes within the           #
# scientific community so long as proper attribution is given to the journal # 
# article from which it was obtained.                                        #
#                                                                            #
##############################################################################
data_I
_audit_creation_method
;
  Olex2 1.2
  (compiled Mar 21 2013 11:16:32, GUI svn.r4446)
;
_chemical_name_systematic
;\
Bis{[2,2'-(5,8,11-trithia-2,14-diazapentadeca-1,14-diene-1,15-\
diyl)diphenolato]palladium(II)}{ acetonitrile hemisolvate
;
_chemical_name_common     ?
_chemical_formula_moiety     '2(C22 H26 N2 O2 Pd S3), (C2 H3 N)'
_chemical_formula_sum     'C46 H55 N5 O4 Pd2 S6'
_chemical_formula_iupac     '[Pd (C22 H26 N2 O2 S3)]2, 0.5C2 H3 N'
_chemical_formula_weight     1147.11
_chemical_melting_point     ?
_symmetry_cell_setting     monoclinic
_symmetry_space_group_name_H-M     'P 21/c'
_symmetry_space_group_name_Hall     '-P 2ybc'
_shelx_space_group_comment
;
The symmetry employed for this shelxl refinement is uniquely defined
by the following loop, which should always be used as a source of
symmetry information in preference to the above space-group names.
They are only intended as comments.
;
loop_
    _space_group_symop_operation_xyz
    'x, y, z'
    '-x, y+1/2, -z+1/2'
    '-x, -y, -z'
    'x, -y-1/2, z-1/2'
_cell_length_a     14.7232(5)
_cell_length_b     16.2151(5)
_cell_length_c     20.9433(8)
_cell_angle_alpha     90
_cell_angle_beta     106.0870(10)
_cell_angle_gamma     90
_cell_volume     4804.2(3)
_cell_formula_units_Z     4
_cell_measurement_reflns_used     22595
_cell_measurement_theta_min     1.4394
_cell_measurement_theta_max     30.6572
_cell_measurement_temperature     153.1500
_exptl_crystal_description     Prism
_exptl_crystal_colour     Yellow
_exptl_crystal_size_max     0.394
_exptl_crystal_size_mid     0.385
_exptl_crystal_size_min     0.238
_exptl_crystal_density_diffrn     1.586
_exptl_crystal_density_meas     ?
_exptl_crystal_density_method     ?
_exptl_crystal_F_000     2344
_exptl_absorpt_coefficient_mu     1.058
_exptl_absorpt_correction_type     numerical
_exptl_absorpt_process_details     '(ABSCOR; Higashi, 2000)'
_shelx_estimated_absorpt_T_min     0.681
_shelx_estimated_absorpt_T_max     0.787
_exptl_absorpt_correction_T_min     0.7942
_exptl_absorpt_correction_T_max     0.8617
_exptl_special_details     ?
_diffrn_ambient_temperature     153.1500
_diffrn_radiation_type     MoK\a
_diffrn_radiation_wavelength     0.7107
_diffrn_radiation_monochromator     'graphite monochromator'
_diffrn_measurement_device_type     'Rigaku Saturn70'
_diffrn_measurement_device
;
Saturn70 (2x2 bin mode)
;
_diffrn_measurement_method     \w
_diffrn_detector_area_resol_mean     28.5714
_diffrn_reflns_number     53768
_diffrn_reflns_av_R_equivalents     0.0248
_diffrn_reflns_theta_min     2.933
_diffrn_reflns_theta_max     27.499
_diffrn_reflns_theta_full     25.241
_diffrn_measured_fraction_theta_max     30.6572
_diffrn_measured_fraction_theta_full     83.5000
_diffrn_reflns_limit_h_min     -19
_diffrn_reflns_limit_h_max     19
_diffrn_reflns_limit_k_min     -20
_diffrn_reflns_limit_k_max     20
_diffrn_reflns_limit_l_min     -27
_diffrn_reflns_limit_l_max     27
_refine_special_details     ?
_reflns_number_total     10948
_reflns_number_gt     10673
_reflns_threshold_expression     I>2\s(I)
_refine_ls_structure_factor_coef     Fsqd
_refine_ls_matrix_type     full
_refine_ls_R_factor_all     0.0423
_refine_ls_R_factor_gt     0.0412
_refine_ls_wR_factor_gt     0.1031
_refine_ls_wR_factor_ref     0.1043
_refine_ls_goodness_of_fit_ref     1.072
_refine_ls_restrained_S_all     1.069
_refine_ls_number_reflns     10948
_refine_ls_number_parameters     607
_refine_ls_number_restraints     74
_refine_ls_hydrogen_treatment     constr
_refine_ls_weighting_scheme     calc
_refine_ls_weighting_details
;
 w=1/[\s^2^(Fo^2^)+(0.0515P)^2^+8.1878P]
 where P=(Fo^2^+2Fc^2^)/3
;
_atom_sites_solution_hydrogens     geom
_atom_sites_solution_primary     ?
_atom_sites_solution_secondary     ?
_refine_ls_shift/su_max     0.004
_refine_ls_shift/su_mean     0.000
_refine_diff_density_max     1.159
_refine_diff_density_min     -1.015
_refine_ls_extinction_method     none
_refine_ls_extinction_coef     .
loop_
    _atom_type_symbol
    _atom_type_description
    _atom_type_scat_dispersion_real
    _atom_type_scat_dispersion_imag
    _atom_type_scat_source
    'C' 'C' 0.0033 0.0016
                         'International Tables Vol C Tables 4.2.6.8 and 6.1.1.4'
    'H' 'H' 0.0000 0.0000
                         'International Tables Vol C Tables 4.2.6.8 and 6.1.1.4'
    'N' 'N' 0.0061 0.0033
                         'International Tables Vol C Tables 4.2.6.8 and 6.1.1.4'
    'O' 'O' 0.0106 0.0060
                         'International Tables Vol C Tables 4.2.6.8 and 6.1.1.4'
    'Pd' 'Pd' -0.9988 1.0072
                         'International Tables Vol C Tables 4.2.6.8 and 6.1.1.4'
    'S' 'S' 0.1246 0.1234
                         'International Tables Vol C Tables 4.2.6.8 and 6.1.1.4'
_computing_data_collection     'CrystalClear (Rigaku, 2005)'
_computing_cell_refinement     'CrystalClear (Rigaku, 2005)'
_computing_data_reduction     'CrystalClear (Rigaku, 2005)'
_computing_structure_solution     '<i>SHELXS97</i> (Sheldrick, 2008)'
_computing_structure_refinement     '<i>SHELXL2013</i> (Sheldrick, 2008)'
_computing_molecular_graphics
;
<i>Mercury</i> (Macrae <i>et al.</i>, 2006) and
<i>ORTEP-3 for Windows</i> (Farrugia, 2012)
;
_computing_publication_material
;
<i>OLEX2</i> (Dolomanov <i>et al.</i>, 2009) and <i>publCIF</i>
(Westrip, 2010)
;
loop_
    _atom_site_type_symbol
    _atom_site_label
    _atom_site_fract_x
    _atom_site_fract_y
    _atom_site_fract_z
    _atom_site_U_iso_or_equiv
    _atom_site_adp_type
    _atom_site_calc_flag
    _atom_site_occupancy
    _atom_site_disorder_assembly
    _atom_site_disorder_group
    Pd Pd1 0.24528(2) 1.01728(2) 0.25397(2) 0.02431(7) Uani d 1 . .
    Pd Pd2 0.27766(2) 0.83920(2) 0.34103(2) 0.02261(7) Uani d 1 . .
    S S1 0.27034(7) 1.27406(5) 0.35638(5) 0.0436(2) Uani d 1 . .
    S S2 0.18287(8) 1.29247(6) 0.13677(5) 0.0542(3) Uani d 1 . .
    C C12 0.2051(8) 1.1866(2) 0.1194(5) 0.051(3) Uani d 0.450(10) A 1
    H H12A 0.2739 1.1783 0.1268 0.061 Uiso calc 0.450(10) A 1
    H H12B 0.1839 1.1499 0.1502 0.061 Uiso calc 0.450(10) A 1
    C C12A 0.1402(5) 1.1877(4) 0.1129(3) 0.0362(16) Uani d 0.550(10) A 2
    H H12C 0.1328 1.1575 0.1522 0.043 Uiso calc 0.550(10) A 2
    H H12D 0.0778 1.1900 0.0794 0.043 Uiso calc 0.550(10) A 2
    C C13 0.1535(7) 1.1637(5) 0.0480(5) 0.050(3) Uani d 0.450(10) A 1
    H H13A 0.1790 1.1976 0.0177 0.060 Uiso calc 0.450(10) A 1
    H H13B 0.0858 1.1777 0.0397 0.060 Uiso calc 0.450(10) A 1
    S S3 0.16318(7) 1.05643(6) 0.02830(5) 0.0455(2) Uani d 1 . .
    C C13A 0.2104(4) 1.1427(4) 0.0841(3) 0.0368(17) Uani d 0.550(10) A 2
    H H13C 0.2623 1.1217 0.1214 0.044 Uiso calc 0.550(10) A 2
    H H13D 0.2383 1.1832 0.0595 0.044 Uiso calc 0.550(10) A 2
    S S4 0.09765(8) 0.65616(6) 0.40186(6) 0.0517(2) Uani d 1 . .
    S S5 0.38682(8) 0.55470(6) 0.47534(5) 0.0515(2) Uani d 1 . .
    C C34A 0.4263(14) 0.6403(8) 0.4351(9) 0.050(5) Uani d 0.211(9) B 4
    H H34A 0.4244 0.6250 0.3890 0.060 Uiso calc 0.211(9) B 4
    H H34B 0.3835 0.6880 0.4332 0.060 Uiso calc 0.211(9) B 4
    S S6 0.58158(6) 0.74205(6) 0.43321(6) 0.0513(2) Uani d 1 . .
    C C35A 0.5288(13) 0.6647(10) 0.4741(10) 0.045(5) Uani d 0.211(9) B 4
    H H35A 0.5689 0.6147 0.4811 0.054 Uiso calc 0.211(9) B 4
    H H35B 0.5283 0.6857 0.5184 0.054 Uiso calc 0.211(9) B 4
    C C34 0.4646(4) 0.6428(3) 0.4825(2) 0.0435(13) Uani d 0.789(9) B 3
    H H34C 0.4343 0.6914 0.4966 0.052 Uiso calc 0.789(9) B 3
    H H34D 0.5240 0.6315 0.5175 0.052 Uiso calc 0.789(9) B 3
    C C35 0.4880(4) 0.6631(3) 0.4188(2) 0.0421(13) Uani d 0.789(9) B 3
    H H35C 0.4307 0.6836 0.3857 0.051 Uiso calc 0.789(9) B 3
    H H35D 0.5095 0.6126 0.4007 0.051 Uiso calc 0.789(9) B 3
    O O1 0.10969(14) 0.98736(14) 0.22468(11) 0.0348(5) Uani d 1 . .
    O O2 0.38175(14) 1.04476(14) 0.28401(11) 0.0336(5) Uani d 1 . .
    O O3 0.32370(14) 0.89742(13) 0.42772(10) 0.0294(4) Uani d 1 . .
    O O4 0.23161(14) 0.77858(14) 0.25591(10) 0.0322(5) Uani d 1 . .
    N N1 0.23177(17) 1.07243(15) 0.33818(12) 0.0262(5) Uani d 1 . .
    N N2 0.25695(17) 0.96422(15) 0.16926(12) 0.0274(5) Uani d 1 . .
    N N3 0.14478(16) 0.83256(14) 0.35040(12) 0.0249(5) Uani d 1 . .
    N N4 0.41045(16) 0.84643(14) 0.33121(12) 0.0256(5) Uani d 1 . .
    N N5 0.0113(7) 1.1934(5) 0.4860(4) 0.157(3) Uani d 1 . .
    C C1 0.04531(19) 1.00426(18) 0.25485(15) 0.0278(6) Uani d 1 . .
    C C2 -0.0486(2) 0.97597(19) 0.22332(18) 0.0343(7) Uani d 1 . .
    H H2 -0.0610 0.9470 0.1824 0.041 Uiso calc 1 . .
    C C3 -0.1207(2) 0.9903(2) 0.25155(18) 0.0383(7) Uani d 1 . .
    H H3 -0.1825 0.9711 0.2299 0.046 Uiso calc 1 . .
    C C4 -0.1045(2) 1.0326(2) 0.31170(18) 0.0419(8) Uani d 1 . .
    H H4 -0.1550 1.0423 0.3308 0.050 Uiso calc 1 . .
    C C5 -0.0150(2) 1.0602(2) 0.34308(17) 0.0378(7) Uani d 1 . .
    H H5 -0.0042 1.0887 0.3841 0.045 Uiso calc 1 . .
    C C6 0.0612(2) 1.04706(18) 0.31557(14) 0.0284(6) Uani d 1 . .
    C C7 0.1526(2) 1.07671(18) 0.35308(14) 0.0281(6) Uani d 1 . .
    H H7 0.1548 1.1028 0.3941 0.034 Uiso calc 1 . .
    C C8 0.3150(2) 1.10684(19) 0.38663(14) 0.0303(6) Uani d 1 . .
    H H8A 0.3667 1.0658 0.3951 0.036 Uiso calc 1 . .
    H H8B 0.2993 1.1163 0.4290 0.036 Uiso calc 1 . .
    C C9 0.3503(2) 1.1876(2) 0.36453(16) 0.0333(6) Uani d 1 . .
    H H9A 0.3633 1.1784 0.3212 0.040 Uiso calc 1 . .
    H H9B 0.4109 1.2024 0.3970 0.040 Uiso calc 1 . .
    C C10 0.2018(2) 1.2663(2) 0.27020(18) 0.0410(7) Uani d 1 . .
    H H10A 0.1770 1.2094 0.2616 0.049 Uiso calc 1 . .
    H H10B 0.1470 1.3040 0.2626 0.049 Uiso calc 1 . .
    C C11 0.2570(3) 1.2868(3) 0.2211(2) 0.0520(9) Uani d 1 . .
    H H11A 0.3061 1.2442 0.2238 0.062 Uiso calc 1 . .
    H H11B 0.2894 1.3404 0.2333 0.062 Uiso calc 1 . .
    C C14 0.1084(2) 0.9958(2) 0.08026(17) 0.0395(7) Uani d 1 . .
    H H14A 0.0878 1.0334 0.1108 0.047 Uiso calc 1 . .
    H H14B 0.0513 0.9687 0.0516 0.047 Uiso calc 1 . .
    C C15 0.1726(2) 0.9301(2) 0.12107(15) 0.0318(6) Uani d 1 . .
    H H15A 0.1361 0.8974 0.1453 0.038 Uiso calc 1 . .
    H H15B 0.1930 0.8924 0.0906 0.038 Uiso calc 1 . .
    C C16 0.3354(2) 0.95802(18) 0.15369(15) 0.0291(6) Uani d 1 . .
    H H16 0.3319 0.9326 0.1122 0.035 Uiso calc 1 . .
    C C17 0.4278(2) 0.98516(18) 0.19181(15) 0.0284(6) Uani d 1 . .
    C C18 0.5036(2) 0.9662(2) 0.16524(16) 0.0342(6) Uani d 1 . .
    H H18 0.4909 0.9384 0.1238 0.041 Uiso calc 1 . .
    C C19 0.5947(2) 0.9869(2) 0.19757(18) 0.0388(7) Uani d 1 . .
    H H19 0.6449 0.9734 0.1791 0.047 Uiso calc 1 . .
    C C20 0.6127(2) 1.0284(2) 0.25844(18) 0.0404(7) Uani d 1 . .
    H H20 0.6757 1.0436 0.2811 0.048 Uiso calc 1 . .
    C C21 0.5405(2) 1.0475(2) 0.28593(17) 0.0354(7) Uani d 1 . .
    H H21 0.5546 1.0755 0.3273 0.042 Uiso calc 1 . .
    C C22 0.4460(2) 1.02596(18) 0.25362(15) 0.0284(6) Uani d 1 . .
    C C23 0.27123(19) 0.93009(17) 0.46249(13) 0.0239(5) Uani d 1 . .
    C C24 0.3174(2) 0.97968(18) 0.51772(14) 0.0295(6) Uani d 1 . .
    H H24 0.3842 0.9848 0.5296 0.035 Uiso calc 1 . .
    C C25 0.2674(2) 1.02042(19) 0.55435(15) 0.0341(7) Uani d 1 . .
    H H25 0.3001 1.0542 0.5905 0.041 Uiso calc 1 . .
    C C26 0.1689(2) 1.0130(2) 0.53941(15) 0.0350(7) Uani d 1 . .
    H H26 0.1344 1.0428 0.5640 0.042 Uiso calc 1 . .
    C C27 0.1235(2) 0.96191(19) 0.48844(14) 0.0296(6) Uani d 1 . .
    H H27 0.0572 0.9541 0.4796 0.035 Uiso calc 1 . .
    C C28 0.17248(19) 0.92047(17) 0.44875(13) 0.0250(5) Uani d 1 . .
    C C29 0.11687(19) 0.86961(17) 0.39603(14) 0.0252(5) Uani d 1 . .
    H H29 0.0523 0.8625 0.3947 0.030 Uiso calc 1 . .
    C C30 0.0742(2) 0.7805(2) 0.30476(15) 0.0323(6) Uani d 1 . .
    H H30A 0.0737 0.7932 0.2584 0.039 Uiso calc 1 . .
    H H30B 0.0107 0.7933 0.3097 0.039 Uiso calc 1 . .
    C C31 0.0947(2) 0.6890(2) 0.31811(17) 0.0384(7) Uani d 1 . .
    H H31A 0.1565 0.6761 0.3103 0.046 Uiso calc 1 . .
    H H31B 0.0458 0.6567 0.2859 0.046 Uiso calc 1 . .
    C C32 0.2233(3) 0.6526(2) 0.44326(18) 0.0482(9) Uani d 1 . .
    H H32A 0.2525 0.7051 0.4353 0.058 Uiso calc 1 . .
    H H32B 0.2325 0.6473 0.4917 0.058 Uiso calc 1 . .
    C C33 0.2735(3) 0.5813(2) 0.41969(19) 0.0489(9) Uani d 1 . .
    H H33A 0.2824 0.5958 0.3759 0.059 Uiso calc 1 . .
    H H33B 0.2321 0.5320 0.4133 0.059 Uiso calc 1 . .
    C C36 0.5182(2) 0.83366(19) 0.44539(16) 0.0331(6) Uani d 1 . .
    H H36A 0.4629 0.8169 0.4605 0.040 Uiso calc 1 . .
    H H36B 0.5600 0.8673 0.4811 0.040 Uiso calc 1 . .
    C C37 0.4843(2) 0.88662(19) 0.38354(15) 0.0293(6) Uani d 1 . .
    H H37A 0.4595 0.9393 0.3957 0.035 Uiso calc 1 . .
    H H37B 0.5386 0.8996 0.3661 0.035 Uiso calc 1 . .
    C C38 0.4345(2) 0.81974(18) 0.28014(15) 0.0294(6) Uani d 1 . .
    H H38 0.4987 0.8279 0.2810 0.035 Uiso calc 1 . .
    C C39 0.3762(2) 0.77933(18) 0.22229(15) 0.0291(6) Uani d 1 . .
    C C40 0.4179(2) 0.76009(19) 0.17117(16) 0.0350(7) Uani d 1 . .
    H H40 0.4828 0.7726 0.1771 0.042 Uiso calc 1 . .
    C C41 0.3672(3) 0.7238(2) 0.11291(16) 0.0395(7) Uani d 1 . .
    H H41 0.3964 0.7121 0.0787 0.047 Uiso calc 1 . .
    C C42 0.2726(3) 0.7042(2) 0.10454(16) 0.0383(7) Uani d 1 . .
    H H42 0.2373 0.6787 0.0645 0.046 Uiso calc 1 . .
    C C43 0.2293(2) 0.7215(2) 0.15391(15) 0.0341(6) Uani d 1 . .
    H H43 0.1650 0.7068 0.1477 0.041 Uiso calc 1 . .
    C C44 0.2795(2) 0.76089(17) 0.21343(14) 0.0282(6) Uani d 1 . .
    C C45 0.0247(5) 1.2384(5) 0.4458(3) 0.098(2) Uani d 1 . .
    C C46 0.0420(5) 1.2925(5) 0.3953(4) 0.106(2) Uani d 1 . .
    H H46A -0.0058 1.2827 0.3530 0.159 Uiso calc 1 . .
    H H46B 0.1050 1.2813 0.3901 0.159 Uiso calc 1 . .
    H H46C 0.0386 1.3500 0.4088 0.159 Uiso calc 1 . .
loop_
    _atom_site_aniso_label
    _atom_site_aniso_U_11
    _atom_site_aniso_U_22
    _atom_site_aniso_U_33
    _atom_site_aniso_U_12
    _atom_site_aniso_U_13
    _atom_site_aniso_U_23
    Pd1 0.01968(11) 0.02473(12) 0.02705(11) 0.00004(7) 0.00403(8) -0.00088(7)
    Pd2 0.02143(11) 0.02333(11) 0.02199(11) -0.00194(7) 0.00422(8) -0.00289(7)
    S1 0.0497(5) 0.0313(4) 0.0478(5) 0.0008(4) 0.0101(4) -0.0047(3)
    S2 0.0727(7) 0.0348(5) 0.0494(5) -0.0012(4) 0.0076(5) 0.0115(4)
    C12 0.066(7) 0.040(5) 0.050(5) -0.004(4) 0.022(4) 0.006(4)
    C12A 0.027(3) 0.040(3) 0.041(3) -0.005(2) 0.009(2) 0.008(2)
    C13 0.057(6) 0.043(5) 0.053(5) 0.005(4) 0.019(5) 0.011(4)
    S3 0.0485(5) 0.0461(5) 0.0387(4) 0.0025(4) 0.0067(4) 0.0033(4)
    C13A 0.027(3) 0.038(3) 0.045(4) -0.005(2) 0.008(3) 0.008(3)
    S4 0.0623(6) 0.0443(5) 0.0603(6) -0.0112(4) 0.0365(5) 0.0002(4)
    S5 0.0603(6) 0.0481(5) 0.0456(5) -0.0120(5) 0.0138(4) -0.0002(4)
    C34A 0.062(12) 0.039(9) 0.046(11) 0.004(8) 0.010(9) 0.001(7)
    S6 0.0334(4) 0.0425(5) 0.0810(7) 0.0107(4) 0.0208(4) 0.0133(5)
    C35A 0.042(9) 0.027(7) 0.063(12) 0.004(6) 0.009(8) 0.018(7)
    C34 0.050(3) 0.044(3) 0.033(3) -0.001(2) 0.006(2) 0.0023(18)
    C35 0.056(3) 0.031(2) 0.042(3) 0.0071(19) 0.018(2) 0.0006(17)
    O1 0.0215(10) 0.0432(13) 0.0395(12) -0.0027(9) 0.0084(9) -0.0106(9)
    O2 0.0223(9) 0.0429(12) 0.0342(11) -0.0008(9) 0.0054(8) -0.0087(9)
    O3 0.0228(9) 0.0359(11) 0.0279(10) -0.0019(8) 0.0046(8) -0.0115(8)
    O4 0.0287(10) 0.0407(12) 0.0274(10) -0.0074(9) 0.0082(8) -0.0132(9)
    N1 0.0259(11) 0.0241(11) 0.0274(11) -0.0022(9) 0.0055(9) 0.0017(9)
    N2 0.0255(11) 0.0265(12) 0.0286(12) -0.0005(9) 0.0047(9) -0.0040(9)
    N3 0.0204(10) 0.0265(12) 0.0256(11) -0.0009(9) 0.0027(9) -0.0039(9)
    N4 0.0218(11) 0.0255(12) 0.0284(12) -0.0027(9) 0.0054(9) -0.0016(9)
    N5 0.255(10) 0.130(6) 0.092(5) -0.069(6) 0.059(6) -0.005(4)
    C1 0.0215(13) 0.0242(13) 0.0379(15) 0.0013(10) 0.0088(11) 0.0054(11)
    C2 0.0245(14) 0.0280(15) 0.0487(18) 0.0015(11) 0.0070(13) 0.0018(13)
    C3 0.0227(14) 0.0371(17) 0.054(2) -0.0008(12) 0.0092(13) 0.0097(14)
    C4 0.0293(15) 0.054(2) 0.0468(19) 0.0048(14) 0.0175(14) 0.0135(16)
    C5 0.0361(16) 0.0458(19) 0.0342(16) 0.0047(14) 0.0142(13) 0.0072(13)
    C6 0.0267(13) 0.0269(14) 0.0314(14) 0.0029(11) 0.0077(11) 0.0091(11)
    C7 0.0316(14) 0.0274(14) 0.0253(13) 0.0039(11) 0.0080(11) 0.0038(10)
    C8 0.0296(14) 0.0325(15) 0.0251(13) -0.0023(12) 0.0015(11) -0.0001(11)
    C9 0.0247(13) 0.0341(16) 0.0389(16) -0.0034(12) 0.0052(12) -0.0020(12)
    C10 0.0365(17) 0.0332(16) 0.0494(19) 0.0033(13) 0.0055(14) 0.0065(14)
    C11 0.047(2) 0.051(2) 0.054(2) -0.0018(17) 0.0072(17) 0.0011(18)
    C14 0.0289(15) 0.0462(19) 0.0375(17) 0.0015(14) -0.0009(13) -0.0011(14)
    C15 0.0260(13) 0.0352(16) 0.0309(14) -0.0028(12) 0.0026(11) -0.0091(12)
    C16 0.0263(13) 0.0304(14) 0.0291(14) 0.0042(11) 0.0051(11) 0.0005(11)
    C17 0.0267(14) 0.0263(14) 0.0315(14) 0.0026(11) 0.0071(11) 0.0045(11)
    C18 0.0307(15) 0.0395(17) 0.0335(15) 0.0036(13) 0.0104(12) 0.0038(13)
    C19 0.0258(14) 0.049(2) 0.0436(18) 0.0034(13) 0.0133(13) 0.0081(14)
    C20 0.0240(14) 0.0446(19) 0.050(2) -0.0030(13) 0.0056(13) 0.0049(15)
    C21 0.0266(14) 0.0373(17) 0.0386(16) -0.0022(12) 0.0032(12) -0.0024(13)
    C22 0.0238(13) 0.0266(14) 0.0348(15) 0.0009(11) 0.0079(11) 0.0020(11)
    C23 0.0281(13) 0.0231(12) 0.0204(12) -0.0037(10) 0.0066(10) 0.0006(9)
    C24 0.0323(14) 0.0304(15) 0.0243(13) -0.0058(12) 0.0055(11) -0.0019(11)
    C25 0.0423(17) 0.0348(16) 0.0233(13) -0.0067(13) 0.0062(12) -0.0084(11)
    C26 0.0399(17) 0.0380(17) 0.0288(15) -0.0011(13) 0.0124(13) -0.0048(12)
    C27 0.0287(14) 0.0326(15) 0.0279(14) -0.0005(12) 0.0086(11) -0.0012(11)
    C28 0.0272(13) 0.0248(13) 0.0220(12) -0.0016(11) 0.0051(10) 0.0016(10)
    C29 0.0233(12) 0.0249(13) 0.0271(13) 0.0000(10) 0.0064(10) -0.0007(10)
    C30 0.0217(13) 0.0388(16) 0.0336(15) -0.0039(12) 0.0033(11) -0.0122(12)
    C31 0.0378(16) 0.0346(16) 0.0431(18) -0.0115(14) 0.0116(14) -0.0127(13)
    C32 0.073(3) 0.0411(19) 0.0332(17) -0.0045(18) 0.0187(17) 0.0019(14)
    C33 0.067(2) 0.0416(19) 0.0387(18) 0.0001(18) 0.0150(17) 0.0001(15)
    C36 0.0272(14) 0.0305(15) 0.0367(16) -0.0024(12) 0.0006(12) 0.0006(12)
    C37 0.0228(13) 0.0300(14) 0.0336(15) -0.0059(11) 0.0055(11) -0.0010(11)
    C38 0.0257(13) 0.0297(14) 0.0341(15) 0.0002(11) 0.0107(11) 0.0007(11)
    C39 0.0323(14) 0.0251(13) 0.0311(14) 0.0018(11) 0.0106(11) -0.0008(11)
    C40 0.0409(17) 0.0301(15) 0.0384(16) 0.0037(13) 0.0184(14) -0.0006(12)
    C41 0.054(2) 0.0360(17) 0.0338(16) 0.0035(15) 0.0206(15) -0.0030(13)
    C42 0.0536(19) 0.0321(16) 0.0283(15) 0.0028(14) 0.0097(14) -0.0062(12)
    C43 0.0391(16) 0.0304(15) 0.0315(15) -0.0026(13) 0.0074(13) -0.0073(12)
    C44 0.0357(15) 0.0253(13) 0.0236(13) 0.0021(11) 0.0083(11) -0.0015(10)
    C45 0.117(5) 0.095(5) 0.080(4) -0.011(4) 0.024(4) -0.008(4)
    C46 0.105(5) 0.109(5) 0.110(5) 0.001(4) 0.038(4) 0.012(4)
_geom_special_details
;
All e.s.d.'s (except the e.s.d. in the dihedral angle between two l.s. planes)
are estimated using the full covariance matrix. The cell e.s.d.'s are taken
into account individually in the estimation of e.s.d.'s in distances, angles
and torsion angles; correlations between e.s.d.'s in cell parameters are only
used when they are defined by crystal symmetry. An approximate (isotropic)
treatment of cell e.s.d.'s is used for estimating e.s.d.'s involving l.s.
planes.
;
loop_
    _geom_bond_atom_site_label_1
    _geom_bond_atom_site_label_2
    _geom_bond_site_symmetry_2
    _geom_bond_distance
    _geom_bond_publ_flag
    Pd1 O1 . 1.980(2) ?
    Pd1 O2 . 1.983(2) ?
    Pd1 N1 . 2.036(2) ?
    Pd1 N2 . 2.021(2) ?
    Pd2 O3 . 1.9913(19) ?
    Pd2 O4 . 1.9836(19) ?
    Pd2 N3 . 2.022(2) ?
    Pd2 N4 . 2.025(2) ?
    S1 C9 . 1.808(3) ?
    S1 C10 . 1.812(4) ?
    S2 C12 . 1.804(2) ?
    S2 C12A . 1.833(6) ?
    S2 C11 . 1.802(4) ?
    C12 H12A . 0.9900 ?
    C12 H12B . 0.9900 ?
    C12 C13 . 1.522(14) ?
    C12A H12C . 0.9900 ?
    C12A H12D . 0.9900 ?
    C12A C13A . 1.519(9) ?
    C13 H13A . 0.9900 ?
    C13 H13B . 0.9900 ?
    C13 S3 . 1.803(9) ?
    S3 C13A . 1.832(7) ?
    S3 C14 . 1.813(4) ?
    C13A H13C . 0.9900 ?
    C13A H13D . 0.9900 ?
    S4 C31 . 1.822(4) ?
    S4 C32 . 1.813(5) ?
    S5 C34A . 1.802(2) ?
    S5 C34 . 1.811(5) ?
    S5 C33 . 1.803(4) ?
    C34A H34A . 0.9900 ?
    C34A H34B . 0.9900 ?
    C34A C35A . 1.55(3) ?
    S6 C35A . 1.810(17) ?
    S6 C35 . 1.843(5) ?
    S6 C36 . 1.809(3) ?
    C35A H35A . 0.9900 ?
    C35A H35B . 0.9900 ?
    C34 H34C . 0.9900 ?
    C34 H34D . 0.9900 ?
    C34 C35 . 1.504(7) ?
    C35 H35C . 0.9900 ?
    C35 H35D . 0.9900 ?
    O1 C1 . 1.306(4) ?
    O2 C22 . 1.313(4) ?
    O3 C23 . 1.311(3) ?
    O4 C44 . 1.311(3) ?
    N1 C7 . 1.290(4) ?
    N1 C8 . 1.468(4) ?
    N2 C15 . 1.474(4) ?
    N2 C16 . 1.288(4) ?
    N3 C29 . 1.289(4) ?
    N3 C30 . 1.468(3) ?
    N4 C37 . 1.465(3) ?
    N4 C38 . 1.291(4) ?
    N5 C45 . 1.170(9) ?
    C1 C2 . 1.432(4) ?
    C1 C6 . 1.410(4) ?
    C2 H2 . 0.9500 ?
    C2 C3 . 1.370(5) ?
    C3 H3 . 0.9500 ?
    C3 C4 . 1.396(5) ?
    C4 H4 . 0.9500 ?
    C4 C5 . 1.374(5) ?
    C5 H5 . 0.9500 ?
    C5 C6 . 1.413(4) ?
    C6 C7 . 1.439(4) ?
    C7 H7 . 0.9500 ?
    C8 H8A . 0.9900 ?
    C8 H8B . 0.9900 ?
    C8 C9 . 1.528(4) ?
    C9 H9A . 0.9900 ?
    C9 H9B . 0.9900 ?
    C10 H10A . 0.9900 ?
    C10 H10B . 0.9900 ?
    C10 C11 . 1.515(5) ?
    C11 H11A . 0.9900 ?
    C11 H11B . 0.9900 ?
    C14 H14A . 0.9900 ?
    C14 H14B . 0.9900 ?
    C14 C15 . 1.519(4) ?
    C15 H15A . 0.9900 ?
    C15 H15B . 0.9900 ?
    C16 H16 . 0.9500 ?
    C16 C17 . 1.443(4) ?
    C17 C18 . 1.411(4) ?
    C17 C22 . 1.412(4) ?
    C18 H18 . 0.9500 ?
    C18 C19 . 1.367(4) ?
    C19 H19 . 0.9500 ?
    C19 C20 . 1.400(5) ?
    C20 H20 . 0.9500 ?
    C20 C21 . 1.377(5) ?
    C21 H21 . 0.9500 ?
    C21 C22 . 1.413(4) ?
    C23 C24 . 1.418(4) ?
    C23 C28 . 1.410(4) ?
    C24 H24 . 0.9500 ?
    C24 C25 . 1.371(4) ?
    C25 H25 . 0.9500 ?
    C25 C26 . 1.401(5) ?
    C26 H26 . 0.9500 ?
    C26 C27 . 1.371(4) ?
    C27 H27 . 0.9500 ?
    C27 C28 . 1.413(4) ?
    C28 C29 . 1.438(4) ?
    C29 H29 . 0.9500 ?
    C30 H30A . 0.9900 ?
    C30 H30B . 0.9900 ?
    C30 C31 . 1.524(5) ?
    C31 H31A . 0.9900 ?
    C31 H31B . 0.9900 ?
    C32 H32A . 0.9900 ?
    C32 H32B . 0.9900 ?
    C32 C33 . 1.526(5) ?
    C33 H33A . 0.9900 ?
    C33 H33B . 0.9900 ?
    C36 H36A . 0.9900 ?
    C36 H36B . 0.9900 ?
    C36 C37 . 1.519(4) ?
    C37 H37A . 0.9900 ?
    C37 H37B . 0.9900 ?
    C38 H38 . 0.9500 ?
    C38 C39 . 1.435(4) ?
    C39 C40 . 1.409(4) ?
    C39 C44 . 1.415(4) ?
    C40 H40 . 0.9500 ?
    C40 C41 . 1.374(5) ?
    C41 H41 . 0.9500 ?
    C41 C42 . 1.391(5) ?
    C42 H42 . 0.9500 ?
    C42 C43 . 1.385(4) ?
    C43 H43 . 0.9500 ?
    C43 C44 . 1.413(4) ?
    C45 C46 . 1.450(9) ?
    C46 H46A . 0.9800 ?
    C46 H46B . 0.9800 ?
    C46 H46C . 0.9800 ?
loop_
    _geom_angle_atom_site_label_1
    _geom_angle_atom_site_label_2
    _geom_angle_atom_site_label_3
    _geom_angle_site_symmetry_1
    _geom_angle_site_symmetry_3
    _geom_angle
    _geom_angle_publ_flag
    O1 Pd1 O2 . . 178.75(10) ?
    O1 Pd1 N1 . . 92.51(9) ?
    O1 Pd1 N2 . . 86.99(9) ?
    O2 Pd1 N1 . . 87.71(9) ?
    O2 Pd1 N2 . . 92.81(9) ?
    N2 Pd1 N1 . . 178.86(10) ?
    O3 Pd2 N3 . . 91.77(9) ?
    O3 Pd2 N4 . . 88.33(9) ?
    O4 Pd2 O3 . . 178.54(9) ?
    O4 Pd2 N3 . . 87.81(9) ?
    O4 Pd2 N4 . . 92.10(9) ?
    N3 Pd2 N4 . . 179.63(10) ?
    C9 S1 C10 . . 102.04(16) ?
    C11 S2 C12 . . 93.2(4) ?
    C11 S2 C12A . . 106.8(2) ?
    S2 C12 H12A . . 109.4 ?
    S2 C12 H12B . . 109.4 ?
    H12A C12 H12B . . 108.0 ?
    C13 C12 S2 . . 111.2(6) ?
    C13 C12 H12A . . 109.4 ?
    C13 C12 H12B . . 109.4 ?
    S2 C12A H12C . . 109.8 ?
    S2 C12A H12D . . 109.8 ?
    H12C C12A H12D . . 108.2 ?
    C13A C12A S2 . . 109.5(4) ?
    C13A C12A H12C . . 109.8 ?
    C13A C12A H12D . . 109.8 ?
    C12 C13 H13A . . 108.7 ?
    C12 C13 H13B . . 108.7 ?
    C12 C13 S3 . . 114.2(6) ?
    H13A C13 H13B . . 107.6 ?
    S3 C13 H13A . . 108.7 ?
    S3 C13 H13B . . 108.7 ?
    C13 S3 C14 . . 108.0(3) ?
    C14 S3 C13A . . 100.6(2) ?
    C12A C13A S3 . . 116.1(4) ?
    C12A C13A H13C . . 108.3 ?
    C12A C13A H13D . . 108.3 ?
    S3 C13A H13C . . 108.3 ?
    S3 C13A H13D . . 108.3 ?
    H13C C13A H13D . . 107.4 ?
    C32 S4 C31 . . 102.62(16) ?
    C34A S5 C33 . . 82.8(7) ?
    C33 S5 C34 . . 108.4(2) ?
    S5 C34A H34A . . 109.7 ?
    S5 C34A H34B . . 109.7 ?
    H34A C34A H34B . . 108.2 ?
    C35A C34A S5 . . 110.0(11) ?
    C35A C34A H34A . . 109.7 ?
    C35A C34A H34B . . 109.7 ?
    C36 S6 C35A . . 101.3(6) ?
    C36 S6 C35 . . 101.68(18) ?
    C34A C35A S6 . . 114.2(11) ?
    C34A C35A H35A . . 108.7 ?
    C34A C35A H35B . . 108.7 ?
    S6 C35A H35A . . 108.7 ?
    S6 C35A H35B . . 108.7 ?
    H35A C35A H35B . . 107.6 ?
    S5 C34 H34C . . 108.9 ?
    S5 C34 H34D . . 108.9 ?
    H34C C34 H34D . . 107.7 ?
    C35 C34 S5 . . 113.2(3) ?
    C35 C34 H34C . . 108.9 ?
    C35 C34 H34D . . 108.9 ?
    S6 C35 H35C . . 109.5 ?
    S6 C35 H35D . . 109.5 ?
    C34 C35 S6 . . 110.6(3) ?
    C34 C35 H35C . . 109.5 ?
    C34 C35 H35D . . 109.5 ?
    H35C C35 H35D . . 108.1 ?
    C1 O1 Pd1 . . 127.13(19) ?
    C22 O2 Pd1 . . 126.60(19) ?
    C23 O3 Pd2 . . 126.43(17) ?
    C44 O4 Pd2 . . 127.16(19) ?
    C7 N1 Pd1 . . 123.0(2) ?
    C7 N1 C8 . . 116.7(2) ?
    C8 N1 Pd1 . . 120.18(19) ?
    C15 N2 Pd1 . . 120.00(19) ?
    C16 N2 Pd1 . . 123.8(2) ?
    C16 N2 C15 . . 116.2(2) ?
    C29 N3 Pd2 . . 124.26(19) ?
    C29 N3 C30 . . 115.9(2) ?
    C30 N3 Pd2 . . 119.78(18) ?
    C37 N4 Pd2 . . 119.14(18) ?
    C38 N4 Pd2 . . 124.0(2) ?
    C38 N4 C37 . . 116.8(2) ?
    O1 C1 C2 . . 116.5(3) ?
    O1 C1 C6 . . 125.3(3) ?
    C6 C1 C2 . . 118.1(3) ?
    C1 C2 H2 . . 119.6 ?
    C3 C2 C1 . . 120.7(3) ?
    C3 C2 H2 . . 119.6 ?
    C2 C3 H3 . . 119.5 ?
    C2 C3 C4 . . 120.9(3) ?
    C4 C3 H3 . . 119.5 ?
    C3 C4 H4 . . 120.2 ?
    C5 C4 C3 . . 119.5(3) ?
    C5 C4 H4 . . 120.2 ?
    C4 C5 H5 . . 119.3 ?
    C4 C5 C6 . . 121.4(3) ?
    C6 C5 H5 . . 119.3 ?
    C1 C6 C5 . . 119.3(3) ?
    C1 C6 C7 . . 123.6(3) ?
    C5 C6 C7 . . 117.1(3) ?
    N1 C7 C6 . . 128.4(3) ?
    N1 C7 H7 . . 115.8 ?
    C6 C7 H7 . . 115.8 ?
    N1 C8 H8A . . 108.8 ?
    N1 C8 H8B . . 108.8 ?
    N1 C8 C9 . . 113.9(2) ?
    H8A C8 H8B . . 107.7 ?
    C9 C8 H8A . . 108.8 ?
    C9 C8 H8B . . 108.8 ?
    S1 C9 H9A . . 108.5 ?
    S1 C9 H9B . . 108.5 ?
    C8 C9 S1 . . 115.2(2) ?
    C8 C9 H9A . . 108.5 ?
    C8 C9 H9B . . 108.5 ?
    H9A C9 H9B . . 107.5 ?
    S1 C10 H10A . . 108.8 ?
    S1 C10 H10B . . 108.8 ?
    H10A C10 H10B . . 107.7 ?
    C11 C10 S1 . . 114.0(3) ?
    C11 C10 H10A . . 108.8 ?
    C11 C10 H10B . . 108.8 ?
    S2 C11 H11A . . 109.1 ?
    S2 C11 H11B . . 109.1 ?
    C10 C11 S2 . . 112.5(3) ?
    C10 C11 H11A . . 109.1 ?
    C10 C11 H11B . . 109.1 ?
    H11A C11 H11B . . 107.8 ?
    S3 C14 H14A . . 108.7 ?
    S3 C14 H14B . . 108.7 ?
    H14A C14 H14B . . 107.6 ?
    C15 C14 S3 . . 114.1(2) ?
    C15 C14 H14A . . 108.7 ?
    C15 C14 H14B . . 108.7 ?
    N2 C15 C14 . . 113.4(3) ?
    N2 C15 H15A . . 108.9 ?
    N2 C15 H15B . . 108.9 ?
    C14 C15 H15A . . 108.9 ?
    C14 C15 H15B . . 108.9 ?
    H15A C15 H15B . . 107.7 ?
    N2 C16 H16 . . 116.2 ?
    N2 C16 C17 . . 127.6(3) ?
    C17 C16 H16 . . 116.2 ?
    C18 C17 C16 . . 116.3(3) ?
    C18 C17 C22 . . 119.6(3) ?
    C22 C17 C16 . . 124.1(3) ?
    C17 C18 H18 . . 119.1 ?
    C19 C18 C17 . . 121.7(3) ?
    C19 C18 H18 . . 119.1 ?
    C18 C19 H19 . . 120.6 ?
    C18 C19 C20 . . 118.8(3) ?
    C20 C19 H19 . . 120.6 ?
    C19 C20 H20 . . 119.5 ?
    C21 C20 C19 . . 121.0(3) ?
    C21 C20 H20 . . 119.5 ?
    C20 C21 H21 . . 119.4 ?
    C20 C21 C22 . . 121.1(3) ?
    C22 C21 H21 . . 119.4 ?
    O2 C22 C17 . . 125.1(3) ?
    O2 C22 C21 . . 117.2(3) ?
    C17 C22 C21 . . 117.7(3) ?
    O3 C23 C24 . . 117.3(2) ?
    O3 C23 C28 . . 125.1(2) ?
    C28 C23 C24 . . 117.6(3) ?
    C23 C24 H24 . . 119.3 ?
    C25 C24 C23 . . 121.3(3) ?
    C25 C24 H24 . . 119.3 ?
    C24 C25 H25 . . 119.4 ?
    C24 C25 C26 . . 121.1(3) ?
    C26 C25 H25 . . 119.4 ?
    C25 C26 H26 . . 120.8 ?
    C27 C26 C25 . . 118.5(3) ?
    C27 C26 H26 . . 120.8 ?
    C26 C27 H27 . . 119.1 ?
    C26 C27 C28 . . 121.8(3) ?
    C28 C27 H27 . . 119.1 ?
    C23 C28 C27 . . 119.5(3) ?
    C23 C28 C29 . . 123.8(3) ?
    C27 C28 C29 . . 116.7(3) ?
    N3 C29 C28 . . 127.3(3) ?
    N3 C29 H29 . . 116.4 ?
    C28 C29 H29 . . 116.4 ?
    N3 C30 H30A . . 109.3 ?
    N3 C30 H30B . . 109.3 ?
    N3 C30 C31 . . 111.8(2) ?
    H30A C30 H30B . . 107.9 ?
    C31 C30 H30A . . 109.3 ?
    C31 C30 H30B . . 109.3 ?
    S4 C31 H31A . . 108.7 ?
    S4 C31 H31B . . 108.7 ?
    C30 C31 S4 . . 114.3(2) ?
    C30 C31 H31A . . 108.7 ?
    C30 C31 H31B . . 108.7 ?
    H31A C31 H31B . . 107.6 ?
    S4 C32 H32A . . 109.0 ?
    S4 C32 H32B . . 109.0 ?
    H32A C32 H32B . . 107.8 ?
    C33 C32 S4 . . 113.0(3) ?
    C33 C32 H32A . . 109.0 ?
    C33 C32 H32B . . 109.0 ?
    S5 C33 H33A . . 108.6 ?
    S5 C33 H33B . . 108.6 ?
    C32 C33 S5 . . 114.6(3) ?
    C32 C33 H33A . . 108.6 ?
    C32 C33 H33B . . 108.6 ?
    H33A C33 H33B . . 107.6 ?
    S6 C36 H36A . . 108.8 ?
    S6 C36 H36B . . 108.8 ?
    H36A C36 H36B . . 107.7 ?
    C37 C36 S6 . . 113.9(2) ?
    C37 C36 H36A . . 108.8 ?
    C37 C36 H36B . . 108.8 ?
    N4 C37 C36 . . 112.8(2) ?
    N4 C37 H37A . . 109.0 ?
    N4 C37 H37B . . 109.0 ?
    C36 C37 H37A . . 109.0 ?
    C36 C37 H37B . . 109.0 ?
    H37A C37 H37B . . 107.8 ?
    N4 C38 H38 . . 116.0 ?
    N4 C38 C39 . . 128.0(3) ?
    C39 C38 H38 . . 116.0 ?
    C40 C39 C38 . . 117.2(3) ?
    C40 C39 C44 . . 119.2(3) ?
    C44 C39 C38 . . 123.5(3) ?
    C39 C40 H40 . . 119.2 ?
    C41 C40 C39 . . 121.7(3) ?
    C41 C40 H40 . . 119.2 ?
    C40 C41 H41 . . 120.4 ?
    C40 C41 C42 . . 119.2(3) ?
    C42 C41 H41 . . 120.4 ?
    C41 C42 H42 . . 119.6 ?
    C43 C42 C41 . . 120.7(3) ?
    C43 C42 H42 . . 119.6 ?
    C42 C43 H43 . . 119.5 ?
    C42 C43 C44 . . 120.9(3) ?
    C44 C43 H43 . . 119.5 ?
    O4 C44 C39 . . 125.1(3) ?
    O4 C44 C43 . . 116.7(3) ?
    C43 C44 C39 . . 118.2(3) ?
    N5 C45 C46 . . 178.7(9) ?
    C45 C46 H46A . . 109.5 ?
    C45 C46 H46B . . 109.5 ?
    C45 C46 H46C . . 109.5 ?
    H46A C46 H46B . . 109.5 ?
    H46A C46 H46C . . 109.5 ?
    H46B C46 H46C . . 109.5 ?
loop_
    _geom_torsion_atom_site_label_1
    _geom_torsion_atom_site_label_2
    _geom_torsion_atom_site_label_3
    _geom_torsion_atom_site_label_4
    _geom_torsion_site_symmetry_1
    _geom_torsion_site_symmetry_2
    _geom_torsion_site_symmetry_3
    _geom_torsion_site_symmetry_4
    _geom_torsion
    _geom_torsion_publ_flag
    Pd1 O1 C1 C2 . . . . 179.8(2) ?
    Pd1 O1 C1 C6 . . . . -0.8(4) ?
    Pd1 O2 C22 C17 . . . . 2.8(4) ?
    Pd1 O2 C22 C21 . . . . -176.3(2) ?
    Pd1 N1 C7 C6 . . . . -1.3(4) ?
    Pd1 N1 C8 C9 . . . . 74.4(3) ?
    Pd1 N2 C15 C14 . . . . 75.9(3) ?
    Pd1 N2 C16 C17 . . . . 0.9(4) ?
    Pd2 O3 C23 C24 . . . . -170.55(19) ?
    Pd2 O3 C23 C28 . . . . 8.7(4) ?
    Pd2 O4 C44 C39 . . . . 2.9(4) ?
    Pd2 O4 C44 C43 . . . . -176.0(2) ?
    Pd2 N3 C29 C28 . . . . -1.2(4) ?
    Pd2 N3 C30 C31 . . . . 70.9(3) ?
    Pd2 N4 C37 C36 . . . . 75.0(3) ?
    Pd2 N4 C38 C39 . . . . -1.4(4) ?
    S1 C10 C11 S2 . . . . -171.9(2) ?
    S2 C12 C13 S3 . . . . -174.8(5) ?
    S2 C12A C13A S3 . . . . -156.5(3) ?
    C12 S2 C12A C13A . . . . -22.9(7) ?
    C12 S2 C11 C10 . . . . -94.3(4) ?
    C12 C13 S3 C13A . . . . -18.9(6) ?
    C12 C13 S3 C14 . . . . 62.5(8) ?
    C12A S2 C12 C13 . . . . 61.4(9) ?
    C12A S2 C11 C10 . . . . -67.6(4) ?
    C13 S3 C13A C12A . . . . 53.3(7) ?
    C13 S3 C14 C15 . . . . -124.9(4) ?
    S3 C14 C15 N2 . . . . 62.7(3) ?
    C13A S3 C14 C15 . . . . -92.2(3) ?
    S4 C32 C33 S5 . . . . -161.3(2) ?
    S5 C34A C35A S6 . . . . 173.0(9) ?
    S5 C34 C35 S6 . . . . -171.0(2) ?
    C34A S5 C34 C35 . . . . -27.6(12) ?
    C34A S5 C33 C32 . . . . -81.6(7) ?
    S6 C36 C37 N4 . . . . 67.5(3) ?
    C35A S6 C35 C34 . . . . 20.5(10) ?
    C35A S6 C36 C37 . . . . -134.9(7) ?
    C34 S5 C34A C35A . . . . 24.5(10) ?
    C34 S5 C33 C32 . . . . -62.1(3) ?
    C35 S6 C35A C34A . . . . -21.3(9) ?
    C35 S6 C36 C37 . . . . -97.5(3) ?
    O1 C1 C2 C3 . . . . 179.5(3) ?
    O1 C1 C6 C5 . . . . -179.2(3) ?
    O1 C1 C6 C7 . . . . -1.1(5) ?
    O3 C23 C24 C25 . . . . 175.9(3) ?
    O3 C23 C28 C27 . . . . -177.3(3) ?
    O3 C23 C28 C29 . . . . 3.2(4) ?
    N1 C8 C9 S1 . . . . 65.7(3) ?
    N2 C16 C17 C18 . . . . 176.1(3) ?
    N2 C16 C17 C22 . . . . -1.7(5) ?
    N3 C30 C31 S4 . . . . 59.1(3) ?
    N4 C38 C39 C40 . . . . 176.5(3) ?
    N4 C38 C39 C44 . . . . -1.3(5) ?
    C1 C2 C3 C4 . . . . -0.1(5) ?
    C1 C6 C7 N1 . . . . 2.4(5) ?
    C2 C1 C6 C5 . . . . 0.2(4) ?
    C2 C1 C6 C7 . . . . 178.3(3) ?
    C2 C3 C4 C5 . . . . -0.1(5) ?
    C3 C4 C5 C6 . . . . 0.4(5) ?
    C4 C5 C6 C1 . . . . -0.4(5) ?
    C4 C5 C6 C7 . . . . -178.6(3) ?
    C5 C6 C7 N1 . . . . -179.6(3) ?
    C6 C1 C2 C3 . . . . 0.0(4) ?
    C7 N1 C8 C9 . . . . -107.9(3) ?
    C8 N1 C7 C6 . . . . -179.0(3) ?
    C9 S1 C10 C11 . . . . -69.8(3) ?
    C10 S1 C9 C8 . . . . -90.7(3) ?
    C11 S2 C12 C13 . . . . -179.2(7) ?
    C11 S2 C12A C13A . . . . -88.3(4) ?
    C14 S3 C13A C12A . . . . -53.6(5) ?
    C15 N2 C16 C17 . . . . -179.3(3) ?
    C16 N2 C15 C14 . . . . -103.9(3) ?
    C16 C17 C18 C19 . . . . -178.4(3) ?
    C16 C17 C22 O2 . . . . -0.4(5) ?
    C16 C17 C22 C21 . . . . 178.7(3) ?
    C17 C18 C19 C20 . . . . -0.4(5) ?
    C18 C17 C22 O2 . . . . -178.1(3) ?
    C18 C17 C22 C21 . . . . 1.0(4) ?
    C18 C19 C20 C21 . . . . 0.7(5) ?
    C19 C20 C21 C22 . . . . -0.1(5) ?
    C20 C21 C22 O2 . . . . 178.5(3) ?
    C20 C21 C22 C17 . . . . -0.8(5) ?
    C22 C17 C18 C19 . . . . -0.5(5) ?
    C23 C24 C25 C26 . . . . 1.4(5) ?
    C23 C28 C29 N3 . . . . -7.3(5) ?
    C24 C23 C28 C27 . . . . 2.0(4) ?
    C24 C23 C28 C29 . . . . -177.6(3) ?
    C24 C25 C26 C27 . . . . 2.0(5) ?
    C25 C26 C27 C28 . . . . -3.5(5) ?
    C26 C27 C28 C23 . . . . 1.5(4) ?
    C26 C27 C28 C29 . . . . -179.0(3) ?
    C27 C28 C29 N3 . . . . 173.2(3) ?
    C28 C23 C24 C25 . . . . -3.4(4) ?
    C29 N3 C30 C31 . . . . -106.9(3) ?
    C30 N3 C29 C28 . . . . 176.6(3) ?
    C31 S4 C32 C33 . . . . -71.1(3) ?
    C32 S4 C31 C30 . . . . -99.9(3) ?
    C33 S5 C34A C35A . . . . 167.9(14) ?
    C33 S5 C34 C35 . . . . -66.2(4) ?
    C36 S6 C35A C34A . . . . 73.1(14) ?
    C36 S6 C35 C34 . . . . -72.8(3) ?
    C37 N4 C38 C39 . . . . -179.3(3) ?
    C38 N4 C37 C36 . . . . -107.1(3) ?
    C38 C39 C40 C41 . . . . -177.9(3) ?
    C38 C39 C44 O4 . . . . 0.5(5) ?
    C38 C39 C44 C43 . . . . 179.4(3) ?
    C39 C40 C41 C42 . . . . -1.1(5) ?
    C40 C39 C44 O4 . . . . -177.2(3) ?
    C40 C39 C44 C43 . . . . 1.7(4) ?
    C40 C41 C42 C43 . . . . 0.5(5) ?
    C41 C42 C43 C44 . . . . 1.2(5) ?
    C42 C43 C44 O4 . . . . 176.7(3) ?
    C42 C43 C44 C39 . . . . -2.3(5) ?
    C44 C39 C40 C41 . . . . -0.1(5) ?
_shelxl_version_number       20.13
_iucr_refine_instructions_details
;
TITL _BA-28
CELL 0.7107 14.7232 16.2151 20.9433 90 106.087 90
ZERR 4 0.0005 0.0005 0.0008 0 0.001 0
LATT 1
SYMM -X,0.5+Y,0.5-Z
SFAC C H N O Pd S
UNIT 184 220 20 16 8 24
DFIX 1.8 0.002 S5 C34A
DFIX 1.8 0.002 S2 C12
SIMU S2 C12 C13 S3
SIMU S2 C12A C13A S3
SIMU S5 C34 C35 S6
SIMU S5 C34A C35A S6
L.S. 5
PLAN  -25
SIZE 0.394 0.385 0.238
TEMP -120
BOND $H
CONF
LIST 4
LIST 4
fmap 2
acta
SHEL 8.146607 0.769575
OMIT 2 2 0
OMIT -2 1 2
OMIT 1 2 0
OMIT 3 1 0
REM <HKL>C:/Documents%20and%20Settings/ldawe/Desktop/Papers%20for%20Review/Luc
REM as/BA-28/shelxl.hkl</HKL>
SAME 0.02 0.04 S2 C12 S2 C12A
SAME 0.02 0.04 C13 S3 C13A S3
SAME 0.02 0.04 S5 C34 S6 C35
SAME 0.02 0.04 S5 C34A S6 C35A
WGHT    0.051500    8.187800
FVAR       0.31933   0.44966   0.78869
PD1   5    0.245281    1.017280    0.253967    11.00000    0.01968    0.02473 =
         0.02705   -0.00088    0.00403    0.00004
PD2   5    0.277663    0.839204    0.341030    11.00000    0.02143    0.02333 =
         0.02199   -0.00289    0.00422   -0.00194
S1    6    0.270340    1.274063    0.356375    11.00000    0.04972    0.03127 =
         0.04782   -0.00473    0.01013    0.00076
S2    6    0.182871    1.292473    0.136774    11.00000    0.07272    0.03481 =
         0.04943    0.01150    0.00762   -0.00119
PART 1
C12   1    0.205095    1.186610    0.119354    21.00000    0.06565    0.03980 =
         0.04979    0.00579    0.02209   -0.00397
AFIX  23
H12A  2    0.273870    1.178329    0.126813    21.00000   -1.20000
H12B  2    0.183892    1.149931    0.150194    21.00000   -1.20000
AFIX   0
PART 0
PART 2
C12A  1    0.140209    1.187654    0.112851   -21.00000    0.02700    0.04026 =
         0.04139    0.00804    0.00947   -0.00519
AFIX  23
H12C  2    0.132756    1.157544    0.152212   -21.00000   -1.20000
H12D  2    0.077787    1.190005    0.079399   -21.00000   -1.20000
AFIX   0
PART 0
PART 1
C13   1    0.153520    1.163742    0.048034    21.00000    0.05653    0.04328 =
         0.05347    0.01099    0.01890    0.00505
AFIX  23
H13A  2    0.178999    1.197647    0.017653    21.00000   -1.20000
H13B  2    0.085790    1.177737    0.039746    21.00000   -1.20000
AFIX   0
PART 0
S3    6    0.163177    1.056432    0.028299    11.00000    0.04849    0.04606 =
         0.03874    0.00329    0.00675    0.00251
PART 2
C13A  1    0.210430    1.142743    0.084100   -21.00000    0.02684    0.03776 =
         0.04467    0.00805    0.00810   -0.00476
AFIX  23
H13C  2    0.262313    1.121681    0.121417   -21.00000   -1.20000
H13D  2    0.238271    1.183211    0.059538   -21.00000   -1.20000
AFIX   0
PART 0
S4    6    0.097645    0.656165    0.401860    11.00000    0.06228    0.04433 =
         0.06026    0.00024    0.03649   -0.01117
S5    6    0.386816    0.554701    0.475340    11.00000    0.06034    0.04815 =
         0.04556   -0.00016    0.01377   -0.01203
PART 4
C34A  1    0.426281    0.640349    0.435122   -31.00000    0.06245    0.03890 =
         0.04616    0.00068    0.01019    0.00354
AFIX  23
H34A  2    0.424433    0.624973    0.389032   -31.00000   -1.20000
H34B  2    0.383540    0.687977    0.433215   -31.00000   -1.20000
AFIX   0
PART 0
S6    6    0.581578    0.742045    0.433210    11.00000    0.03345    0.04253 =
         0.08101    0.01334    0.02078    0.01068
PART 4
C35A  1    0.528786    0.664744    0.474097   -31.00000    0.04155    0.02666 =
         0.06313    0.01801    0.00893    0.00430
AFIX  23
H35A  2    0.568852    0.614698    0.481063   -31.00000   -1.20000
H35B  2    0.528260    0.685739    0.518381   -31.00000   -1.20000
AFIX   0
PART 0
PART 3
C34   1    0.464610    0.642805    0.482495    31.00000    0.04992    0.04427 =
         0.03283    0.00235    0.00563   -0.00149
AFIX  23
H34C  2    0.434253    0.691353    0.496611    31.00000   -1.20000
H34D  2    0.524007    0.631545    0.517492    31.00000   -1.20000
AFIX   0
C35   1    0.488032    0.663092    0.418805    31.00000    0.05591    0.03074 =
         0.04220    0.00064    0.01768    0.00706
AFIX  23
H35C  2    0.430697    0.683640    0.385693    31.00000   -1.20000
H35D  2    0.509456    0.612586    0.400707    31.00000   -1.20000
AFIX   0
PART 0
O1    4    0.109687    0.987357    0.224681    11.00000    0.02154    0.04315 =
         0.03954   -0.01064    0.00839   -0.00273
O2    4    0.381754    1.044760    0.284008    11.00000    0.02230    0.04291 =
         0.03423   -0.00866    0.00545   -0.00083
O3    4    0.323697    0.897422    0.427724    11.00000    0.02281    0.03595 =
         0.02793   -0.01153    0.00456   -0.00189
O4    4    0.231607    0.778576    0.255907    11.00000    0.02869    0.04072 =
         0.02736   -0.01319    0.00819   -0.00738
N1    3    0.231772    1.072430    0.338176    11.00000    0.02590    0.02413 =
         0.02737    0.00170    0.00548   -0.00217
N2    3    0.256955    0.964218    0.169260    11.00000    0.02551    0.02653 =
         0.02860   -0.00398    0.00472   -0.00050
N3    3    0.144784    0.832561    0.350396    11.00000    0.02041    0.02653 =
         0.02556   -0.00394    0.00266   -0.00092
N4    3    0.410446    0.846434    0.331211    11.00000    0.02182    0.02555 =
         0.02838   -0.00156    0.00543   -0.00270
N5    3    0.011293    1.193440    0.485986    11.00000    0.25455    0.13038 =
         0.09186   -0.00462    0.05930   -0.06890
C1    1    0.045311    1.004263    0.254846    11.00000    0.02152    0.02421 =
         0.03790    0.00540    0.00882    0.00130
C2    1   -0.048561    0.975966    0.223325    11.00000    0.02449    0.02799 =
         0.04869    0.00176    0.00703    0.00150
AFIX  43
H2    2   -0.060983    0.946968    0.182394    11.00000   -1.20000
AFIX   0
C3    1   -0.120667    0.990254    0.251548    11.00000    0.02273    0.03709 =
         0.05427    0.00966    0.00922   -0.00081
AFIX  43
H3    2   -0.182503    0.971075    0.229884    11.00000   -1.20000
AFIX   0
C4    1   -0.104510    1.032606    0.311702    11.00000    0.02935    0.05364 =
         0.04678    0.01352    0.01745    0.00484
AFIX  43
H4    2   -0.155024    1.042289    0.330795    11.00000   -1.20000
AFIX   0
C5    1   -0.015043    1.060175    0.343080    11.00000    0.03605    0.04576 =
         0.03418    0.00720    0.01417    0.00474
AFIX  43
H5    2   -0.004221    1.088662    0.384146    11.00000   -1.20000
AFIX   0
C6    1    0.061246    1.047058    0.315569    11.00000    0.02673    0.02692 =
         0.03140    0.00911    0.00766    0.00289
C7    1    0.152565    1.076708    0.353081    11.00000    0.03158    0.02737 =
         0.02529    0.00382    0.00801    0.00386
AFIX  43
H7    2    0.154808    1.102792    0.394107    11.00000   -1.20000
AFIX   0
C8    1    0.315011    1.106841    0.386627    11.00000    0.02965    0.03248 =
         0.02512   -0.00013    0.00147   -0.00231
AFIX  23
H8A   2    0.366745    1.065778    0.395093    11.00000   -1.20000
H8B   2    0.299314    1.116347    0.429044    11.00000   -1.20000
AFIX   0
C9    1    0.350288    1.187639    0.364533    11.00000    0.02465    0.03413 =
         0.03887   -0.00196    0.00517   -0.00336
AFIX  23
H9A   2    0.363280    1.178417    0.321167    11.00000   -1.20000
H9B   2    0.410895    1.202412    0.397020    11.00000   -1.20000
AFIX   0
C10   1    0.201798    1.266291    0.270203    11.00000    0.03653    0.03320 =
         0.04937    0.00653    0.00546    0.00332
AFIX  23
H10A  2    0.176975    1.209414    0.261605    11.00000   -1.20000
H10B  2    0.146983    1.304039    0.262589    11.00000   -1.20000
AFIX   0
C11   1    0.257001    1.286817    0.221061    11.00000    0.04658    0.05140 =
         0.05410    0.00105    0.00718   -0.00176
AFIX  23
H11A  2    0.306073    1.244181    0.223832    11.00000   -1.20000
H11B  2    0.289391    1.340388    0.233331    11.00000   -1.20000
AFIX   0
C14   1    0.108448    0.995804    0.080256    11.00000    0.02886    0.04616 =
         0.03745   -0.00111   -0.00089    0.00147
AFIX  23
H14A  2    0.087846    1.033360    0.110817    11.00000   -1.20000
H14B  2    0.051317    0.968740    0.051629    11.00000   -1.20000
AFIX   0
C15   1    0.172567    0.930141    0.121069    11.00000    0.02605    0.03518 =
         0.03089   -0.00905    0.00258   -0.00283
AFIX  23
H15A  2    0.136087    0.897393    0.145339    11.00000   -1.20000
H15B  2    0.193048    0.892358    0.090601    11.00000   -1.20000
AFIX   0
C16   1    0.335371    0.958016    0.153691    11.00000    0.02634    0.03036 =
         0.02911    0.00052    0.00513    0.00417
AFIX  43
H16   2    0.331949    0.932577    0.112228    11.00000   -1.20000
AFIX   0
C17   1    0.427828    0.985158    0.191815    11.00000    0.02674    0.02629 =
         0.03155    0.00449    0.00714    0.00265
C18   1    0.503573    0.966223    0.165242    11.00000    0.03067    0.03946 =
         0.03349    0.00380    0.01037    0.00358
AFIX  43
H18   2    0.490881    0.938371    0.123795    11.00000   -1.20000
AFIX   0
C19   1    0.594699    0.986902    0.197570    11.00000    0.02581    0.04931 =
         0.04358    0.00808    0.01326    0.00341
AFIX  43
H19   2    0.644893    0.973393    0.179087    11.00000   -1.20000
AFIX   0
C20   1    0.612705    1.028370    0.258441    11.00000    0.02402    0.04464 =
         0.04978    0.00495    0.00564   -0.00304
AFIX  43
H20   2    0.675700    1.043576    0.281123    11.00000   -1.20000
AFIX   0
C21   1    0.540543    1.047451    0.285935    11.00000    0.02665    0.03731 =
         0.03862   -0.00244    0.00316   -0.00223
AFIX  43
H21   2    0.554576    1.075540    0.327331    11.00000   -1.20000
AFIX   0
C22   1    0.445952    1.025959    0.253621    11.00000    0.02380    0.02661 =
         0.03480    0.00196    0.00792    0.00092
C23   1    0.271226    0.930093    0.462492    11.00000    0.02812    0.02309 =
         0.02038    0.00063    0.00663   -0.00370
C24   1    0.317355    0.979678    0.517720    11.00000    0.03228    0.03039 =
         0.02433   -0.00189    0.00555   -0.00585
AFIX  43
H24   2    0.384232    0.984773    0.529576    11.00000   -1.20000
AFIX   0
C25   1    0.267371    1.020420    0.554352    11.00000    0.04234    0.03479 =
         0.02333   -0.00845    0.00619   -0.00668
AFIX  43
H25   2    0.300054    1.054221    0.590473    11.00000   -1.20000
AFIX   0
C26   1    0.168911    1.013043    0.539411    11.00000    0.03993    0.03795 =
         0.02879   -0.00484    0.01240   -0.00106
AFIX  43
H26   2    0.134408    1.042807    0.564048    11.00000   -1.20000
AFIX   0
C27   1    0.123479    0.961910    0.488442    11.00000    0.02868    0.03258 =
         0.02788   -0.00117    0.00863   -0.00050
AFIX  43
H27   2    0.057189    0.954123    0.479561    11.00000   -1.20000
AFIX   0
C28   1    0.172485    0.920466    0.448748    11.00000    0.02719    0.02484 =
         0.02196    0.00165    0.00509   -0.00158
C29   1    0.116868    0.869611    0.396031    11.00000    0.02333    0.02487 =
         0.02711   -0.00067    0.00639   -0.00003
AFIX  43
H29   2    0.052316    0.862537    0.394698    11.00000   -1.20000
AFIX   0
C30   1    0.074208    0.780478    0.304759    11.00000    0.02168    0.03884 =
         0.03365   -0.01217    0.00329   -0.00387
AFIX  23
H30A  2    0.073721    0.793199    0.258432    11.00000   -1.20000
H30B  2    0.010749    0.793266    0.309690    11.00000   -1.20000
AFIX   0
C31   1    0.094749    0.688989    0.318108    11.00000    0.03778    0.03460 =
         0.04310   -0.01274    0.01160   -0.01147
AFIX  23
H31A  2    0.156485    0.676052    0.310255    11.00000   -1.20000
H31B  2    0.045820    0.656659    0.285869    11.00000   -1.20000
AFIX   0
C32   1    0.223258    0.652563    0.443263    11.00000    0.07274    0.04112 =
         0.03317    0.00192    0.01867   -0.00452
AFIX  23
H32A  2    0.252503    0.705136    0.435269    11.00000   -1.20000
H32B  2    0.232487    0.647291    0.491741    11.00000   -1.20000
AFIX   0
C33   1    0.273480    0.581255    0.419688    11.00000    0.06670    0.04164 =
         0.03868    0.00005    0.01496    0.00011
AFIX  23
H33A  2    0.282396    0.595826    0.375917    11.00000   -1.20000
H33B  2    0.232126    0.532049    0.413314    11.00000   -1.20000
AFIX   0
C36   1    0.518250    0.833657    0.445391    11.00000    0.02721    0.03049 =
         0.03668    0.00062    0.00055   -0.00245
AFIX  23
H36A  2    0.462922    0.816930    0.460499    11.00000   -1.20000
H36B  2    0.560036    0.867271    0.481109    11.00000   -1.20000
AFIX   0
C37   1    0.484290    0.886620    0.383537    11.00000    0.02284    0.02998 =
         0.03359   -0.00100    0.00548   -0.00588
AFIX  23
H37A  2    0.459482    0.939314    0.395710    11.00000   -1.20000
H37B  2    0.538636    0.899561    0.366078    11.00000   -1.20000
AFIX   0
C38   1    0.434503    0.819741    0.280137    11.00000    0.02573    0.02975 =
         0.03408    0.00066    0.01067    0.00022
AFIX  43
H38   2    0.498720    0.827859    0.280963    11.00000   -1.20000
AFIX   0
C39   1    0.376170    0.779330    0.222291    11.00000    0.03235    0.02508 =
         0.03107   -0.00083    0.01063    0.00184
C40   1    0.417908    0.760095    0.171173    11.00000    0.04093    0.03012 =
         0.03842   -0.00061    0.01836    0.00368
AFIX  43
H40   2    0.482777    0.772558    0.177140    11.00000   -1.20000
AFIX   0
C41   1    0.367180    0.723767    0.112905    11.00000    0.05374    0.03602 =
         0.03381   -0.00299    0.02062    0.00353
AFIX  43
H41   2    0.396367    0.712137    0.078743    11.00000   -1.20000
AFIX   0
C42   1    0.272590    0.704224    0.104536    11.00000    0.05360    0.03213 =
         0.02830   -0.00617    0.00974    0.00276
AFIX  43
H42   2    0.237276    0.678711    0.064515    11.00000   -1.20000
AFIX   0
C43   1    0.229314    0.721550    0.153910    11.00000    0.03906    0.03039 =
         0.03154   -0.00731    0.00745   -0.00261
AFIX  43
H43   2    0.165000    0.706776    0.147667    11.00000   -1.20000
AFIX   0
C44   1    0.279526    0.760895    0.213425    11.00000    0.03572    0.02526 =
         0.02361   -0.00150    0.00832    0.00209
C45   1    0.024651    1.238371    0.445806    11.00000    0.11710    0.09543 =
         0.08019   -0.00762    0.02367   -0.01143
C46   1    0.042019    1.292485    0.395350    11.00000    0.10452    0.10871 =
         0.10958    0.01178    0.03787    0.00065
AFIX 137
H46A  2   -0.005805    1.282691    0.353040    11.00000   -1.50000
H46B  2    0.104965    1.281314    0.390092    11.00000   -1.50000
H46C  2    0.038636    1.350030    0.408810    11.00000   -1.50000
AFIX   0
HKLF 4
REM  _BA-28
REM R1 =  0.0412 for   10673 Fo > 4sig(Fo)  and  0.0423 for all   10948 data
REM    607 parameters refined using     74 restraints
END
WGHT      0.0515      8.1878
REM Highest difference peak  1.159,  deepest hole -1.015,  1-sigma level  0.091
Q1    1   0.3388  0.5768  0.4629  11.00000  0.05    1.16
Q2    1   0.0505  0.6759  0.3794  11.00000  0.05    1.15
Q3    1   0.2218  0.8382  0.1591  11.00000  0.05    0.99
Q4    1   0.2058  1.0162  0.0663  11.00000  0.05    0.88
Q5    1   0.2420  1.3042  0.2528  11.00000  0.05    0.87
Q6    1   0.2774  1.1954  0.3414  11.00000  0.05    0.82
Q7    1   0.3019  1.2766  0.1791  11.00000  0.05    0.80
Q8    1   0.3146  1.0194  0.4277  11.00000  0.05    0.76
Q9    1   0.2788  1.1239  0.3406  11.00000  0.05    0.76
Q10   1   0.2430  0.6607  0.2538  11.00000  0.05    0.65
Q11   1   0.1125  1.0933  0.0297  11.00000  0.05    0.63
Q12   1   0.4303  0.6530  0.4234  11.00000  0.05    0.52
Q13   1   0.2405  1.2818  0.1401  11.00000  0.05    0.52
Q14   1   0.2011  1.3071  0.0629  11.00000  0.05    0.45
Q15   1   0.2025  0.6653  0.0666  11.00000  0.05    0.45
Q16   1   0.2545  0.9776  0.1980  11.00000  0.05    0.44
Q17   1   0.2270  1.1256  0.1573  11.00000  0.05    0.44
Q18   1   0.2158  1.1672  0.1187  11.00000  0.05    0.43
Q19   1   0.1689  0.6613  0.4778  11.00000  0.05    0.43
Q20   1   0.2205  0.5877  0.4148  11.00000  0.05    0.43
Q21   1   0.1799  0.6650  0.4282  11.00000  0.05    0.42
Q22   1   0.2194  1.1944  0.1626  11.00000  0.05    0.42
Q23   1   0.4965  1.0525  0.2605  11.00000  0.05    0.40
Q24   1   0.2080  1.0878  0.0439  11.00000  0.05    0.40
Q25   1   0.2456  0.7988  0.2797  11.00000  0.05    0.39
REM The information below was added by Olex2.
REM
REM R1 = 0.0412 for 10673 Fo > 4sig(Fo) and 0.0423 for all 58277 data
REM n/a parameters refined using n/a restraints
REM Highest difference peak 1.16, deepest hole -1.01
REM Mean Shift 0, Max Shift 0.
REM +++ Tabular Listing of Refinement Information +++
REM R1_all = 0.0423
REM R1_gt = 0.0412
REM wR_ref = 0.1043
REM GOOF = 1.072
REM Shift_max = 0
REM Shift_mean = 0
REM Reflections_all = 58277
REM Reflections_gt = 10673
REM Parameters = n/a
REM Hole = 1.16
REM Peak = -1.01
REM Flack = n/a
;
data_global
_journal_date_recd_electronic     2013-05-24
_journal_date_accepted     2013-05-28
_journal_name_full     'Acta Crystallographica, Section E'
_journal_year     2013
_journal_volume     69
_journal_issue      7
_journal_page_first     m360
_journal_page_last     m361
_journal_paper_category     QM
_journal_paper_doi     10.1107/S1600536813014712
_journal_coeditor_code     HG5318
_publ_contact_author_name     'Louise Nicole Dawe'
_publ_contact_author_address
;
Department of Chemistry and
C-CART X-Ray Diffraction Lab
Memorial University of Newfoundland
St John's, NL,
Canada A1B 3X7
;
_publ_contact_author_email     louise.dawe@mun.ca
_publ_contact_author_fax     '1-709-864-3702'
_publ_contact_author_phone     '1-709-864-8904'
_publ_section_title
;\
Bis{[2,2'-(5,8,11-trithia-2,14-diazapentadeca-1,14-diene-1,15-diyl)diphenolato]\
palladium(II)} acetonitrile monosolvate
;
loop_
    _publ_author_name
    _publ_author_footnote
    _publ_author_address
    'Dawe, Louise Nicole' ?
;
Department of Chemistry
Memorial University of Newfoundland
St John's, NL, Canada A1B 3X7
C-CART X-Ray Diffraction Lab
Memorial University of Newfoundland
St John's, NL, Canada A1B 3X7
;
    'Bibhutosh Adhikary' .
;
Department of Chemistry
Memorial University of Newfoundland
St John's, NL, Canada A1B 3X7
;
    'Collins, Julie L.' .
;
C-CART X-Ray Diffraction Lab
Memorial University of Newfoundland
St John's, NL, Canada A1B 3X7
;
    'Lucas, C. Robert' .
;
Department of Chemistry
Memorial University of Newfoundland
St John's, NL, Canada A1B 3X7
;
_cell_special_details     ?
