# Supplementary material for: Bis{[2,2′-(5,8,11-tri­thia-2,14-di­aza­penta­deca-1,14-diene-1,15-di­yl)diphenolato]palladium(II)} aceto­nitrile monosolvate
Source: Acta Crystallogr Sect E Struct Rep Online. 2013 Jun 8;69(Pt 7):m360–1. doi: 10.1107/S1600536813014712 (PMC3772405; doi:10.1107/S1600536813014712)
Supplement: Supplementary file 2 [file e-69-0m360-Isup2.hkl]

#
# h,k,l, Fc-squared, Fo-squared, sigma(Fo-squared), status flag
#
data_I
_shelx_title ' _BA-28'
_shelx_refln_list_code          4
_shelx_F_calc_maximum      500.28
_exptl_crystal_F_000      2344.00
_reflns_d_resolution_high  0.7696

loop_
 _space_group_symop_operation_xyz
 'x, y, z'
 '-x, y+1/2, -z+1/2'
 '-x, -y, -z'
 'x, -y-1/2, z-1/2'

_cell_length_a    14.7232
_cell_length_b    16.2151
_cell_length_c    20.9433
_cell_angle_alpha  90.000
_cell_angle_beta  106.087
_cell_angle_gamma  90.000

_shelx_F_squared_multiplier     1.000

loop_
 _refln_index_h
 _refln_index_k
 _refln_index_l
 _refln_F_squared_calc
 _refln_F_squared_meas
 _refln_F_squared_sigma
 _refln_observed_status
   3   0   0       6058.46       7842.14        70.10 o
   4   0   0      33960.57      29160.33       157.29 o
   5   0   0       4550.77       4876.25        62.77 o
   6   0   0      84249.09      87676.60       308.16 o
   7   0   0      24164.89      23577.43       183.37 o
   8   0   0      30331.20      31659.00       202.36 o
   9   0   0      19107.81      19312.66       182.94 o
  10   0   0       3224.28       3187.22        63.06 o
  11   0   0       2982.31       2845.78        84.25 o
  12   0   0       5908.57       5977.18       108.58 o
  13   0   0       3211.14       3081.72       146.67 o
  14   0   0       1730.31       1928.33       184.91 o
  15   0   0         42.75         68.89        21.04 o
  16   0   0         37.71         43.39        13.32 o
  17   0   0        174.96        178.73        21.41 o
  18   0   0       1063.40       1613.96       100.28 o
   2   1   0       7348.78       5599.96        44.76 o
   4   1   0      21592.66      23593.24        91.61 o
   5   1   0       6926.33       7755.69        52.12 o
   6   1   0      19746.46      18329.33        77.39 o
   7   1   0      14205.17      13932.68        87.71 o
   8   1   0        160.04        291.88        12.67 o
   9   1   0          0.01         24.20         5.48 o
  10   1   0       4475.69       4711.37        70.70 o
  11   1   0       2949.17       2731.52        47.58 o
  12   1   0       1380.00       1223.88        45.68 o
  13   1   0       1474.36       1508.95        77.53 o
  14   1   0          3.04         25.47         9.28 o
  15   1   0       1497.77       1380.40       106.94 o
  16   1   0        336.20        300.39        29.71 o
  17   1   0       2392.76       2655.08        83.68 o
  18   1   0          2.00         22.47        16.66 o
   3   2   0       3641.74       2453.40        22.43 o
   4   2   0       3718.37       2950.19        38.18 o
   5   2   0         85.15         74.94         6.88 o
   6   2   0        410.10        319.39        16.99 o
   7   2   0       4186.38       3814.23        40.20 o
   8   2   0      15592.78      15644.98       101.05 o
   9   2   0       2744.46       2700.10        38.91 o
  10   2   0      11399.30      11689.51       107.03 o
  11   2   0       5906.11       5836.81        74.17 o
  12   2   0       3459.45       3275.26        60.17 o
  13   2   0       5585.46       5763.25        93.08 o
  14   2   0      19693.06      19782.56       380.51 o
  15   2   0       1907.13       1819.19       100.44 o
  16   2   0       7158.90       7688.54        87.29 o
  17   2   0        461.01        390.72        24.69 o
  18   2   0         57.96         38.72         9.89 o
   1   3   0       8252.21       7752.87        62.36 o
   2   3   0       4401.19       4985.66        70.98 o
   3   3   0       3186.22       2674.91        29.17 o
   4   3   0         27.77         17.81         4.06 o
   5   3   0        207.07        443.76        15.35 o
   6   3   0       4340.47       4696.83        43.36 o
   7   3   0       1168.33       1431.65        25.09 o
   8   3   0       2777.65       2429.28        41.35 o
   9   3   0       2791.07       2625.47        48.69 o
  10   3   0        152.04         97.51         6.47 o
  11   3   0       3412.76       3440.88        59.53 o
  12   3   0       5565.62       5310.92        77.44 o
  13   3   0        361.10        343.53        27.51 o
  14   3   0       5200.22       4768.71       126.18 o
  15   3   0        166.80        218.71        23.83 o
  16   3   0        459.86        389.64        37.23 o
  17   3   0        134.64        165.06        17.07 o
  18   3   0        104.14         32.12         6.82 o
   0   4   0     156700.25     153463.42       748.64 o
   1   4   0       1014.13        495.63         7.70 o
   2   4   0       6167.06       7149.67        48.39 o
   3   4   0        199.03        143.49        16.37 o
   4   4   0       1205.86        777.64        17.69 o
   5   4   0      28932.87      28285.57       110.68 o
   6   4   0      38944.53      42532.37       172.04 o
   7   4   0       1521.26       1452.50        30.62 o
   8   4   0       8205.01       8504.88        74.99 o
   9   4   0       1238.16       1151.65        18.92 o
  10   4   0       8063.12       8077.49        90.50 o
  11   4   0       3431.89       3515.39        59.91 o
  12   4   0       6676.67       7012.88       103.83 o
  13   4   0         75.19        118.99        24.11 o
  14   4   0       6091.71       6364.39       119.68 o
  15   4   0       1433.33       1349.58       111.10 o
  16   4   0       5599.41       5963.46        82.20 o
  17   4   0       1009.60        732.10        50.98 o
  18   4   0       1870.84       1567.04        87.65 o
   1   5   0      63714.56      61256.65       173.18 o
   2   5   0       6716.11       6413.67        44.13 o
   3   5   0      13595.53      12208.31        66.03 o
   4   5   0         43.02         25.72         3.54 o
   5   5   0      30617.85      31385.22       138.49 o
   6   5   0      11445.07      10559.60        74.11 o
   7   5   0       6899.02       6414.15        83.46 o
   8   5   0      14836.73      14856.45       138.74 o
   9   5   0         95.00        119.40        11.77 o
  10   5   0       2819.70       2645.39        43.53 o
  11   5   0       2723.16       2654.65        51.42 o
  12   5   0       2254.19       2364.47        81.06 o
  13   5   0         11.93         29.51         5.77 o
  14   5   0       1125.56        994.15        58.02 o
  15   5   0       1256.00       1051.11       101.35 o
  16   5   0        211.63        336.23        20.41 o
  17   5   0        431.64        360.67        28.06 o
   0   6   0      71467.44      70880.20       308.31 o
   1   6   0       2370.41       2420.56        22.83 o
   2   6   0       7829.82       6552.17        42.55 o
   3   6   0        743.88        807.14        16.73 o
   4   6   0      13135.55      13657.41        95.95 o
   5   6   0      28544.80      28715.08       197.03 o
   6   6   0      27017.25      27907.03       119.38 o
   7   6   0       1493.41       1640.96        29.51 o
   8   6   0      12125.81      11893.98        97.67 o
   9   6   0         46.65         78.01         6.71 o
  10   6   0       1024.59        850.70        30.01 o
  11   6   0       1404.33       1408.34        49.82 o
  12   6   0         97.89         90.43         8.94 o
  13   6   0       2184.32       2175.16        73.97 o
  14   6   0        202.70        177.81        21.66 o
  15   6   0          0.55         20.11         5.51 o
  16   6   0         38.71         31.83         8.74 o
  17   6   0         48.98         42.36        14.93 o
   1   7   0       1112.17       1142.11        17.93 o
   2   7   0       5435.90       5121.70        42.72 o
   3   7   0       3881.23       4466.44        38.74 o
   4   7   0       3788.25       3744.71        36.07 o
   5   7   0        169.68        148.08         8.95 o
   6   7   0      14825.68      15620.36        96.40 o
   7   7   0       1342.18       1157.12        26.30 o
   8   7   0       6222.79       6439.09        67.68 o
   9   7   0       9025.77       9001.54        91.21 o
  10   7   0        443.64        423.68        20.32 o
  11   7   0       5330.09       5695.84        82.77 o
  12   7   0       5705.15       5624.17       106.96 o
  13   7   0       2176.71       2119.36        71.63 o
  14   7   0       1523.89       1563.40       113.70 o
  15   7   0       4064.64       4218.69        50.93 o
  16   7   0       1411.64       1229.18        68.78 o
  17   7   0       2451.97       2074.58       122.84 o
   0   8   0        259.35        251.50        17.28 o
   1   8   0       1112.52       1073.94        19.96 o
   2   8   0        107.85        114.29         9.30 o
   3   8   0        289.17        269.00         8.98 o
   4   8   0       4180.69       4016.20        64.67 o
   5   8   0        362.72        391.04        10.68 o
   6   8   0      16806.45      17634.36       124.90 o
   7   8   0         19.40         30.46         6.94 o
   8   8   0       1154.67       1100.69        22.18 o
   9   8   0       7115.24       7175.80        77.00 o
  10   8   0         44.37         44.74         5.11 o
  11   8   0       5202.54       5253.23        77.47 o
  12   8   0       1104.52       1093.89        44.26 o
  13   8   0        872.02        751.40        50.76 o
  14   8   0       1799.01       1785.47        64.26 o
  15   8   0        173.54        192.04        16.51 o
  16   8   0       1378.92       1447.04       143.09 o
  17   8   0        711.18        545.73        73.85 o
   1   9   0        579.28        672.33        19.75 o
   2   9   0        697.58        646.52        14.38 o
   3   9   0       4279.34       4238.44        44.86 o
   4   9   0       1036.08       1001.99         8.84 o
   5   9   0      10574.51      10810.74        94.05 o
   6   9   0       2594.97       2648.07        40.49 o
   7   9   0       1277.10       1174.75        21.36 o
   8   9   0         43.30         44.05         4.51 o
   9   9   0       1670.16       1632.93        40.29 o
  10   9   0        331.20        376.83        20.74 o
  11   9   0       5356.01       6076.84       108.51 o
  12   9   0        863.00        839.75        45.42 o
  13   9   0       1374.80       1330.70        52.77 o
  14   9   0        576.43        542.69        34.62 o
  15   9   0       1355.34       1157.31       120.31 o
  16   9   0        360.95        285.25        31.45 o
   0  10   0      11445.86      11513.23       113.05 o
   1  10   0       4325.20       4338.42        44.83 o
   2  10   0        449.53        453.90        11.25 o
   3  10   0        550.58        478.95        19.02 o
   4  10   0        490.56        422.30        11.19 o
   5  10   0        562.44        501.48         5.97 o
   6  10   0       1659.12       1539.80        63.12 o
   7  10   0       6141.89       5857.42       137.10 o
   8  10   0         61.76         38.09         4.38 o
   9  10   0       7236.67       7445.17       109.87 o
  10  10   0       2293.54       2235.46        64.22 o
  11  10   0       1925.98       1948.75        58.31 o
  12  10   0       1076.84        989.35        39.38 o
  13  10   0        696.66        712.47        49.31 o
  14  10   0       2928.86       3000.32       177.16 o
  15  10   0       1147.45       1099.08        93.96 o
   1  11   0      39871.38      41707.48       212.79 o
   2  11   0         30.60         37.07         7.61 o
   3  11   0      24245.70      24831.99       129.61 o
   4  11   0       1834.34       1678.05        36.33 o
   5  11   0      17904.47      19648.86       314.38 o
   6  11   0       1993.00       1974.39        55.42 o
   7  11   0       6067.93       6053.44       103.28 o
   8  11   0       5621.69       6021.57       153.27 o
   9  11   0       2998.10       3060.60       337.45 o
  10  11   0       5767.96       5869.11       100.73 o
  11  11   0        593.53        554.08        49.04 o
  12  11   0       2934.46       3008.23       127.82 o
  13  11   0         54.83         37.07        10.08 o
  14  11   0        173.48        232.36        24.91 o
  15  11   0        127.54        130.42        20.04 o
   0  12   0       6594.12       7198.61       149.85 o
   1  12   0        128.61        106.28         7.22 o
   2  12   0       4038.07       4169.44        50.56 o
   3  12   0        280.59        225.93        10.12 o
   4  12   0       3860.27       3532.27        57.52 o
   5  12   0       3700.45       3577.79        96.17 o
   6  12   0       4857.12       4751.48       159.46 o
   7  12   0       8553.75       9067.95       170.33 o
   8  12   0        126.10        108.40        17.28 o
   9  12   0       1152.33       1203.39       100.38 o
  10  12   0         58.35         92.87        32.95 o
  11  12   0        416.67        382.52        53.12 o
  12  12   0         36.58         30.93        14.76 o
  13  12   0       1664.42       1758.90       101.43 o
  14  12   0       1094.61       1210.89       130.84 o
  15  12   0          3.92         43.22        22.26 o
   1  13   0        321.65        317.47        18.28 o
   2  13   0        997.64        920.36        24.35 o
   3  13   0         16.73         36.71         4.41 o
   4  13   0        938.91        967.24        30.38 o
   5  13   0       5152.66       5186.34       218.53 o
   6  13   0       4075.30       4112.65       119.11 o
   7  13   0       5149.88       5502.56       201.49 o
   8  13   0       2463.47       2870.36       193.78 o
   9  13   0       5358.51       5516.48       170.95 o
  10  13   0       2445.68       2604.76       113.03 o
  11  13   0       1460.52       1433.43       124.47 o
  12  13   0       2201.95       2216.14       255.47 o
  13  13   0       2457.29       2746.39       155.84 o
  14  13   0        371.82        272.15        39.52 o
   0  14   0        865.21        828.89        40.07 o
   1  14   0       3144.65       2979.72        52.87 o
   2  14   0       3121.04       3137.30        63.47 o
   3  14   0        789.00        665.56        27.22 o
   4  14   0        327.49        246.47        24.16 o
   5  14   0        589.97        430.76        49.58 o
   6  14   0        128.19        124.27        19.06 o
   7  14   0         56.05         95.14        16.21 o
   8  14   0        232.21        214.67        43.54 o
   9  14   0        207.53        196.81        39.91 o
  10  14   0         67.63         99.17        21.80 o
  11  14   0        805.01        831.65        57.95 o
  12  14   0         32.17         29.58        13.83 o
  13  14   0         20.32         22.40        12.05 o
   1  15   0        322.34        305.34        25.85 o
   2  15   0        107.27        126.66         9.67 o
   3  15   0       3204.50       3197.81        61.23 o
   4  15   0        942.76        854.67        31.23 o
   5  15   0       2553.58       2474.96        89.16 o
   6  15   0        556.76        603.92        84.14 o
   7  15   0        756.84        742.77       149.06 o
   8  15   0        716.63        788.07       110.28 o
   9  15   0       3860.23       4025.61       120.76 o
  10  15   0        788.20        867.56        74.48 o
  11  15   0       1502.41       1497.52        76.14 o
  12  15   0        531.21        616.71        61.60 o
   0  16   0       8081.48       8742.13       171.63 o
   1  16   0        146.04        117.62        11.08 o
   2  16   0       6192.44       6840.15        90.06 o
   3  16   0        690.17        643.77        27.77 o
   4  16   0       5255.36       5540.65       151.90 o
   5  16   0       3606.33       3858.27       125.84 o
   6  16   0       2140.56       2277.97       136.26 o
   7  16   0        325.77        339.28        29.62 o
   8  16   0        556.94        630.93        63.08 o
   9  16   0       1300.12       1390.72       154.26 o
  10  16   0          1.86         32.30        14.29 o
  11  16   0       1270.40       1264.18       110.87 o
   1  17   0      12916.53      13677.84       191.49 o
   2  17   0        377.90        319.89        20.61 o
   3  17   0       4536.32       4439.99       118.56 o
   4  17   0        246.45        217.81        49.67 o
   5  17   0       4997.14       5843.87       163.01 o
   6  17   0         72.12         64.39        21.87 o
   7  17   0       4484.96       5054.47       108.25 o
   8  17   0        250.05        373.82        35.78 o
   9  17   0       1982.15       2070.57        85.08 o
  10  17   0         29.65         34.43        12.37 o
   0  18   0       2436.91       2644.20        51.06 o
   1  18   0         32.07         36.66         7.40 o
   2  18   0        448.51        410.16        52.57 o
   3  18   0        488.78        434.75        42.22 o
   4  18   0        153.64        114.32        14.84 o
   5  18   0       1336.60       1351.93       125.16 o
   6  18   0         55.49         21.68        10.59 o
   7  18   0        435.46        536.07        52.17 o
   8  18   0         16.48         44.32        15.83 o
   9  18   0       2271.20       2585.29       200.53 o
   1  19   0        936.32        835.45        60.17 o
   2  19   0        189.63        106.80        29.91 o
   3  19   0       1805.24       1900.39        54.73 o
   4  19   0         16.08         19.13        10.83 o
   5  19   0       1436.96       1369.64       132.64 o
   6  19   0          9.94         14.09         8.92 o
   7  19   0        923.69        925.25        88.32 o
   2  20   0        989.04        961.65       128.08 o
   3  20   0         73.70         46.76        11.96 o
   4  20   0       1295.47       1176.67        93.03 o
   5  20   0          0.33         20.39        12.36 o
 -18   1   1         30.10         23.56         7.76 o
 -17   1   1        493.54        546.31        30.13 o
 -16   1   1        704.68        660.10        45.56 o
 -15   1   1       3272.68       3174.16        90.04 o
 -14   1   1          2.45         21.95         5.57 o
 -13   1   1       2927.42       2555.07        84.86 o
 -12   1   1         80.18         81.05        10.32 o
 -11   1   1      13019.21      13476.43       113.71 o
 -10   1   1        393.26        356.49        15.79 o
  -9   1   1      10917.03      11649.68        97.01 o
  -8   1   1        993.09        999.20        16.48 o
  -7   1   1      32987.61      35493.45       136.59 o
  -6   1   1       3462.42       3628.62        34.38 o
  -5   1   1      58869.09      58867.38       237.99 o
  -4   1   1       7333.21       7017.30        45.66 o
  -3   1   1      87641.16      85269.43       270.53 o
   2   1   1      11750.05      12085.49        59.56 o
   3   1   1      14778.16      14967.66        74.36 o
   4   1   1       8352.63       7972.25        52.31 o
   5   1   1       6648.82       6262.92        43.84 o
   6   1   1         16.01         16.79         4.34 o
   7   1   1       4026.30       3198.09        36.32 o
   8   1   1         44.20         63.31         5.87 o
   9   1   1      10408.07      10464.43        89.04 o
  10   1   1          0.57         23.93         5.03 o
  11   1   1       9897.79      10431.78       125.17 o
  12   1   1        420.72        367.64        19.07 o
  13   1   1        288.42        300.10        36.17 o
  14   1   1        670.16        701.96        48.40 o
  15   1   1        180.77        129.13        28.13 o
  16   1   1        517.67        449.00        24.52 o
  17   1   1        670.73        659.06        45.05 o
  18   1   1        208.00        120.35        14.37 o
 -18   2   1       1131.18        849.68        61.66 o
 -17   2   1        736.89        627.67        35.39 o
 -16   2   1        514.27        421.72        28.17 o
 -15   2   1       4557.94       5029.80        83.77 o
 -14   2   1        237.35        228.13        20.57 o
 -13   2   1      10744.37      11699.60       110.13 o
 -12   2   1          4.62         13.61         3.63 o
 -11   2   1       1540.72       1470.94        44.77 o
 -10   2   1          1.39         23.12         4.86 o
  -9   2   1       9243.42       9667.15        88.57 o
  -8   2   1       5751.09       5733.08       121.00 o
  -7   2   1      19124.86      18702.69       118.10 o
  -6   2   1       8162.95       8174.25       108.24 o
  -5   2   1       5608.18       5824.02        44.76 o
  -4   2   1      14474.04      13649.66        68.66 o
  -3   2   1       4731.47       5025.56        42.20 o
  -2   2   1       3408.34       3927.24        42.00 o
  -1   2   1          4.63         17.62         4.44 o
   1   2   1      17538.21      18637.72        74.59 o
   2   2   1      13007.56      13497.62       103.89 o
   3   2   1      11979.55      11645.49        95.32 o
   4   2   1       2352.82       2261.35        23.75 o
   5   2   1       8949.91       8739.15        66.31 o
   6   2   1       7021.77       7604.64        74.65 o
   7   2   1       9411.40      10032.42        71.95 o
   8   2   1      14243.32      14234.29       118.34 o
   9   2   1      12479.83      12840.29       107.72 o
  10   2   1       2155.97       2093.68        61.34 o
  11   2   1       3004.16       2833.36        60.83 o
  12   2   1       2830.30       2651.94        96.85 o
  13   2   1       2283.44       2025.42        50.95 o
  14   2   1       5897.58       5988.52       129.37 o
  15   2   1         57.36         65.31        24.45 o
  16   2   1       2159.81       2244.60        94.64 o
  17   2   1        192.85        144.48        13.57 o
  18   2   1       1302.91       1227.13        68.82 o
 -18   3   1        950.10        800.75        41.96 o
 -17   3   1       4803.74       4944.41        89.09 o
 -16   3   1       3940.67       4569.00       111.91 o
 -15   3   1       7513.25       7805.50       167.65 o
 -14   3   1       6977.27       7060.14       120.42 o
 -13   3   1       5852.50       6151.98        96.25 o
 -12   3   1       1989.83       1828.04        58.58 o
 -11   3   1       5694.04       5998.97        70.30 o
 -10   3   1       4905.14       5106.80        72.47 o
  -9   3   1          3.24         27.65         5.62 o
  -8   3   1      15289.84      15128.17       103.44 o
  -7   3   1        505.52        424.29        18.87 o
  -6   3   1      15638.79      15586.11        87.12 o
  -5   3   1      11930.12      12114.85        63.18 o
  -4   3   1        958.33        994.12        23.07 o
  -3   3   1        305.08        445.95         7.71 o
  -2   3   1       7067.97       6015.57        56.00 o
  -1   3   1        459.02        666.50        11.81 o
   0   3   1       8743.49       7856.41        48.17 o
   1   3   1      17358.05      17763.13        67.47 o
   2   3   1      35467.52      36752.42       153.49 o
   3   3   1      23134.91      22664.69        87.49 o
   4   3   1       5006.18       4915.53        43.24 o
   5   3   1      11172.67      11979.21        84.31 o
   6   3   1       5903.81       5880.93        60.03 o
   7   3   1      19239.16      19120.41       118.04 o
   8   3   1      21932.89      24182.26       109.39 o
   9   3   1      25646.44      26512.38       145.35 o
  10   3   1       3536.05       3338.55        46.26 o
  11   3   1      15428.60      16951.06       144.61 o
  12   3   1        824.37        823.33        49.92 o
  13   3   1      17799.65      18502.70       263.20 o
  14   3   1       1537.88       1407.28        57.75 o
  15   3   1      12525.89      14352.26       280.59 o
  16   3   1        341.44        450.28        34.23 o
  17   3   1       3768.13       4160.31       108.93 o
 -18   4   1        179.11         91.92        13.78 o
 -17   4   1        291.39        270.74        20.13 o
 -16   4   1        484.30        511.17        29.56 o
 -15   4   1        869.69        761.90        74.97 o
 -14   4   1        160.49        214.82        21.48 o
 -13   4   1       1233.98       1141.20        47.48 o
 -12   4   1         87.23         58.67        10.88 o
 -11   4   1       3093.82       2924.49        54.43 o
 -10   4   1       4401.28       4414.07        72.82 o
  -9   4   1       4379.08       3976.92        53.20 o
  -8   4   1      19169.29      18815.56       117.23 o
  -7   4   1          2.07         25.01         5.68 o
  -6   4   1      16047.38      15831.33       120.19 o
  -5   4   1       9619.51       8911.16        57.39 o
  -4   4   1      40190.73      39766.91       249.73 o
  -3   4   1       2135.79       2316.57        25.05 o
  -2   4   1      84180.60      86535.62       389.02 o
  -1   4   1       4754.14       3766.33        31.86 o
   0   4   1      88861.30      89589.45       250.04 o
   1   4   1      16672.86      17537.55        87.24 o
   2   4   1        926.46        974.10        15.17 o
   3   4   1      13197.12      13379.62        67.32 o
   4   4   1       9351.60       8971.24        57.63 o
   5   4   1       2152.71       1665.79        46.91 o
   6   4   1      10876.07      11228.37        79.09 o
   7   4   1      32428.85      33064.95       141.27 o
   8   4   1        942.20        728.54        19.91 o
   9   4   1       9262.80       9097.71        96.91 o
  10   4   1         63.59         39.22         4.73 o
  11   4   1       1137.74       1158.31        44.45 o
  12   4   1        439.37        375.49        26.40 o
  13   4   1       3510.73       3337.35       100.13 o
  14   4   1        788.28        743.13        56.08 o
  15   4   1          4.28         21.28         7.15 o
  16   4   1        595.39        649.20        37.40 o
  17   4   1        143.59        152.75        17.30 o
 -18   5   1        204.95        188.61        24.74 o
 -17   5   1        400.54        354.31        33.29 o
 -16   5   1        177.66        144.04        15.35 o
 -15   5   1        620.37        498.45        55.95 o
 -14   5   1        273.57        234.26        21.76 o
 -13   5   1         49.38         40.27         6.26 o
 -12   5   1        274.87        231.69        16.83 o
 -11   5   1      11827.88      12582.36       124.85 o
 -10   5   1       2084.21       1767.72        53.07 o
  -9   5   1      15635.63      15249.59       182.31 o
  -8   5   1        192.57        195.59        11.70 o
  -7   5   1      15013.83      15182.56        93.74 o
  -6   5   1       1197.62       1157.74        21.49 o
  -5   5   1      13284.87      13755.71       120.29 o
  -4   5   1         52.99         50.26         8.57 o
  -3   5   1       5453.61       4744.47        60.51 o
  -2   5   1          0.86         26.06         5.32 o
  -1   5   1       4124.21       4169.92        35.56 o
   0   5   1        299.89        269.46         9.40 o
   1   5   1       6229.28       5669.03        37.15 o
   2   5   1      15052.64      15801.24        78.06 o
   3   5   1       4181.07       3908.78        34.92 o
   4   5   1       1348.33       1241.65        17.57 o
   5   5   1      38961.73      39012.63       146.71 o
   6   5   1        180.11        181.56         9.32 o
   7   5   1      10814.40      10696.86        84.40 o
   8   5   1         34.43         38.23         4.39 o
   9   5   1       1250.68       1389.58        28.07 o
  10   5   1        464.55        484.23        24.61 o
  11   5   1       1300.36       1143.66        47.30 o
  12   5   1        141.42         96.97        15.18 o
  13   5   1         95.80         93.15         9.92 o
  14   5   1        983.28        947.80        60.57 o
  15   5   1        294.69        218.67        23.54 o
  16   5   1        568.80        497.67        28.26 o
  17   5   1        969.52        888.68        57.01 o
 -17   6   1         87.74         82.71        12.23 o
 -16   6   1        299.80        317.24        23.92 o
 -15   6   1        446.02        340.58        21.36 o
 -14   6   1       1736.51       1544.88        40.88 o
 -13   6   1       2066.11       2034.26        61.22 o
 -12   6   1        138.12        111.85        10.36 o
 -11   6   1         58.13         70.30         9.40 o
 -10   6   1       3835.42       3807.42        55.11 o
  -9   6   1        111.01        129.74         7.15 o
  -8   6   1       5135.40       5470.09        56.28 o
  -7   6   1        233.42        246.00        10.50 o
  -6   6   1        248.75        256.11        11.39 o
  -5   6   1          4.66         17.56         5.30 o
  -4   6   1        325.55        339.88        26.06 o
  -3   6   1        670.15        688.49        26.11 o
  -2   6   1       5506.54       4447.20        38.24 o
  -1   6   1       1665.33       1298.42        16.75 o
   0   6   1       2363.50       2257.34        22.29 o
   1   6   1       2125.13       1931.19        27.47 o
   2   6   1       1673.43       1799.84        21.07 o
   3   6   1       1070.27        906.30        14.51 o
   4   6   1        574.97        402.64        10.92 o
   5   6   1        980.78        967.11        25.18 o
   6   6   1      12972.02      13672.36       105.61 o
   7   6   1        277.82        316.82        15.00 o
   8   6   1       5662.92       5809.30        62.93 o
   9   6   1        374.98        305.03        13.51 o
  10   6   1        732.89        700.45        27.53 o
  11   6   1        536.08        548.17        30.07 o
  12   6   1        148.81        126.48        11.33 o
  13   6   1        993.39        847.07        52.17 o
  14   6   1        149.67         63.44        12.10 o
  15   6   1          6.08         44.18        12.84 o
  16   6   1         30.74         28.50         8.04 o
  17   6   1        216.04        149.67        17.83 o
 -17   7   1         84.88         47.54        18.34 o
 -16   7   1        183.47        177.35        16.70 o
 -15   7   1        659.88        759.44        67.65 o
 -14   7   1       1649.60       1665.38        80.50 o
 -13   7   1       1197.01       1182.27        63.40 o
 -12   7   1       3324.70       3418.82        58.27 o
 -11   7   1       1244.72       1157.25        41.30 o
 -10   7   1        552.13        414.10        20.41 o
  -9   7   1      21312.64      22242.68       179.11 o
  -8   7   1       2609.87       2460.91        41.99 o
  -7   7   1      25216.00      25091.16       150.12 o
  -6   7   1       2523.29       2636.73        53.64 o
  -5   7   1      30768.03      31893.17       154.58 o
  -4   7   1        569.16        818.87        49.26 o
  -3   7   1      51852.09      53928.26       270.62 o
  -2   7   1       1969.57       1616.76        25.14 o
  -1   7   1      59053.77      58144.80       223.39 o
   0   7   1        536.07        468.53        11.43 o
   1   7   1      13499.77      13692.58        80.27 o
   2   7   1       5242.86       5157.45        63.60 o
   3   7   1      18263.88      18445.17        99.77 o
   4   7   1       1050.10        880.15        20.94 o
   5   7   1      16064.45      16340.22       113.49 o
   6   7   1       5856.34       5575.91        58.44 o
   7   7   1          1.84         21.68         5.98 o
   8   7   1       4478.81       4309.47        53.07 o
   9   7   1        446.11        414.80        17.78 o
  10   7   1       1480.19       1453.09        47.98 o
  11   7   1         57.93        122.73        24.71 o
  12   7   1       2635.19       2567.55        66.72 o
  13   7   1          1.20         18.73         4.07 o
  14   7   1         96.15         47.28        12.70 o
  15   7   1          4.66         25.89         7.73 o
  16   7   1         81.50        107.85        12.56 o
  17   7   1         35.44         80.71        31.09 o
 -17   8   1        793.95        642.67        74.55 o
 -16   8   1       3110.45       3284.15       199.99 o
 -15   8   1       2035.38       2435.23        71.79 o
 -14   8   1       5199.84       6213.33        77.98 o
 -13   8   1      10832.39      11595.67       160.29 o
 -12   8   1       1406.75       1330.08        34.79 o
 -11   8   1       1015.37       1119.69        58.76 o
 -10   8   1       1057.07       1089.90        35.67 o
  -9   8   1       4684.20       4786.32        65.74 o
  -8   8   1        607.60        581.59        18.61 o
  -7   8   1      20166.35      20909.08       119.72 o
  -6   8   1        172.65        203.88        19.62 o
  -5   8   1      12382.67      12458.45       130.24 o
  -4   8   1        398.13        436.46        30.11 o
  -3   8   1          8.12          9.39         3.43 o
  -2   8   1       2033.49       1947.67        28.95 o
  -1   8   1        439.92        342.72        15.52 o
   0   8   1       4541.50       4608.32        43.10 o
   1   8   1       3413.37       3252.33        35.13 o
   2   8   1          0.72         13.27         3.11 o
   3   8   1      13837.43      13478.27        82.13 o
   4   8   1        662.08        855.25        10.00 o
   5   8   1       2997.89       2903.68        54.92 o
   6   8   1       7361.84       7667.64        78.27 o
   7   8   1       8852.07       9363.16       110.52 o
   8   8   1      10861.20      10820.97       107.72 o
   9   8   1       3174.44       3097.39        50.08 o
  10   8   1       4465.05       4572.01        83.06 o
  11   8   1         24.47         65.69         9.00 o
  12   8   1       4119.91       4321.27        69.09 o
  13   8   1       1373.46       1216.56        69.92 o
  14   8   1       7813.48       8718.66       104.23 o
  15   8   1        243.69        178.30        22.69 o
  16   8   1       5225.45       5733.63       154.74 o
 -16   9   1       3270.33       3525.15       186.47 o
 -15   9   1        874.17        838.56        73.57 o
 -14   9   1       9491.11      10247.21       167.19 o
 -13   9   1        181.81        140.64        20.47 o
 -12   9   1       7499.96       7858.37       118.17 o
 -11   9   1          3.85          8.65         6.59 o
 -10   9   1       6610.60       6908.71       103.07 o
  -9   9   1         27.00         23.83         6.72 o
  -8   9   1      10674.36      10422.64       118.33 o
  -7   9   1       3593.86       3439.66        66.96 o
  -6   9   1        632.99        600.05        42.41 o
  -5   9   1        497.97        441.25        30.05 o
  -4   9   1       4216.09       3970.82        64.82 o
  -3   9   1      16371.00      17052.15       119.03 o
  -2   9   1        333.75        391.89         9.29 o
  -1   9   1       9461.68       9809.10        75.87 o
   0   9   1        743.65        753.01        13.22 o
   1   9   1       2943.49       2991.63        54.23 o
   2   9   1       2723.07       2443.77        39.51 o
   3   9   1        836.55       1023.04        14.55 o
   4   9   1      10284.18       9825.70        91.78 o
   5   9   1       6024.34       5911.23        58.28 o
   6   9   1      16746.03      17274.38       123.93 o
   7   9   1       9193.59       9206.51       107.09 o
   8   9   1      18307.23      18925.93       146.08 o
   9   9   1       1942.22       1966.80        49.55 o
  10   9   1       8209.58       8579.00        84.23 o
  11   9   1       2680.58       3024.24        66.58 o
  12   9   1        659.82        514.35        38.85 o
  13   9   1      13137.01      14967.03       176.70 o
  14   9   1         62.22         39.95        17.19 o
  15   9   1       5549.04       6411.07       215.06 o
  16   9   1        182.95        207.24        69.28 o
 -16  10   1        795.75        845.49        69.22 o
 -15  10   1         56.35         58.65        19.04 o
 -14  10   1        594.84        468.56        60.58 o
 -13  10   1         93.25         90.96        16.62 o
 -12  10   1       1688.53       1704.93        31.68 o
 -11  10   1         16.67          9.50         8.33 o
 -10  10   1       6683.11       7151.45       112.78 o
  -8  10   1       8368.79       8156.56       226.38 o
  -7  10   1       3550.90       3536.97        73.80 o
  -6  10   1       8402.77       8702.41       148.77 o
  -5  10   1         12.45         12.80         5.59 o
  -4  10   1       5235.00       5046.25        75.46 o
  -3  10   1        951.11       1214.29        11.68 o
  -2  10   1       5136.88       4723.29        54.12 o
  -1  10   1        898.88        852.14        13.93 o
   0  10   1       1154.79        879.88        12.55 o
   1  10   1       3337.98       3239.94        40.26 o
   2  10   1      10820.22      10976.09        95.05 o
   3  10   1       5559.48       5682.19        56.61 o
   4  10   1       9224.19       9310.86        93.11 o
   5  10   1          3.68         14.33         4.17 o
   6  10   1       2169.60       2063.87        40.84 o
   7  10   1        341.32        380.12        13.64 o
   8  10   1        204.09        164.86        10.57 o
   9  10   1         43.66         38.26         4.59 o
  10  10   1        519.78        379.22        20.41 o
  11  10   1        238.53        158.55        16.85 o
  12  10   1          1.25         18.25         4.97 o
  13  10   1        652.98        558.62        55.32 o
  14  10   1        343.82        390.72        68.79 o
  15  10   1        360.13        370.87        44.70 o
 -15  11   1         85.70         92.25        31.53 o
 -14  11   1          7.48         61.96        17.29 o
 -13  11   1         54.49         78.75        22.72 o
 -12  11   1         35.76         13.92        14.52 o
 -11  11   1        260.25        306.38        47.95 o
 -10  11   1        166.60        169.01        44.38 o
  -9  11   1       4032.30       4663.03       180.94 o
  -8  11   1        126.16         59.68         8.84 o
  -7  11   1       1086.30        943.61        62.75 o
  -6  11   1        854.99        888.62        58.12 o
  -5  11   1        498.48        495.90        33.96 o
  -4  11   1        155.22        187.52        14.52 o
  -3  11   1       4034.43       3883.54        45.96 o
  -2  11   1       2039.45       1883.72        30.91 o
  -1  11   1      11220.47      11340.08        99.34 o
   0  11   1       5280.82       4725.33        64.51 o
   1  11   1        292.32        268.43        15.71 o
   2  11   1        403.74        446.46        15.29 o
   3  11   1       2974.63       3008.42        42.02 o
   4  11   1         17.76         44.90         4.53 o
   5  11   1       2676.85       2803.79        36.68 o
   6  11   1         33.16         45.07         4.40 o
   7  11   1        382.14        298.31        14.52 o
   8  11   1         72.32         53.31         8.16 o
   9  11   1          5.49          1.48         4.66 o
  10  11   1         22.60         12.71         7.03 o
  11  11   1         70.57         44.48         9.12 o
  12  11   1       1066.98       1075.73        42.58 o
  13  11   1         77.78         87.77        37.07 o
  14  11   1         50.52         72.40        22.67 o
  15  11   1         99.35         69.98        13.44 o
 -15  12   1        534.76        550.75        47.76 o
 -14  12   1       1424.18       1186.92       139.21 o
 -13  12   1          8.34         38.62        27.51 o
 -12  12   1       4755.28       4968.61       110.46 o
 -11  12   1         14.52         41.01        12.39 o
 -10  12   1       5254.96       5959.82       226.78 o
  -9  12   1        527.70        455.95        58.71 o
  -8  12   1      13036.28      14536.68       235.76 o
  -7  12   1         81.05         45.79         8.76 o
  -6  12   1      13566.44      14149.26       303.95 o
  -5  12   1         66.96         60.41        10.36 o
  -4  12   1      10840.16      11355.05       135.47 o
  -3  12   1        240.45        229.48        10.80 o
  -2  12   1      19297.94      20064.09       160.27 o
  -1  12   1        798.09        822.63        16.27 o
   0  12   1      11800.13      11820.24       133.82 o
   1  12   1       2825.69       2799.34        55.24 o
   2  12   1      23790.22      25494.80       230.82 o
   3  12   1       5069.02       5190.97        67.34 o
   4  12   1      12715.57      12956.55       102.57 o
   5  12   1       1594.94       1612.88        36.95 o
   6  12   1       4321.80       4524.13       106.23 o
   7  12   1        255.77        194.35        25.52 o
   8  12   1        250.52        225.10        24.39 o
   9  12   1        719.96        802.72        99.14 o
  10  12   1        696.11        660.06       100.19 o
  11  12   1       2131.67       2229.58       199.38 o
  12  12   1          5.58         43.39        14.62 o
  13  12   1        108.45        125.84        27.56 o
  14  12   1        173.50        108.90        22.01 o
 -14  13   1        375.35        305.60        36.86 o
 -13  13   1        132.08        253.53        36.72 o
 -12  13   1        485.04        638.13       102.87 o
 -11  13   1        158.76        164.84        30.26 o
 -10  13   1        263.78        275.93        42.86 o
  -9  13   1       1761.14       2146.63       119.29 o
  -8  13   1       2205.02       2462.39       235.36 o
  -7  13   1       1613.49       1743.09       173.48 o
  -6  13   1        992.02        922.65        79.83 o
  -5  13   1       1398.70       1540.45        88.67 o
  -4  13   1        591.63        556.70        51.17 o
  -3  13   1       2534.74       2495.16        41.23 o
  -2  13   1       1243.67       1265.83        29.07 o
  -1  13   1       3807.61       3670.82        51.39 o
   0  13   1         86.40        121.76         8.49 o
   1  13   1       2974.34       2960.82        48.45 o
   2  13   1       1263.87       1263.41        37.69 o
   3  13   1        262.27        285.53        15.27 o
   4  13   1       1215.99       1170.70        31.94 o
   5  13   1       2327.99       2047.31        44.01 o
   6  13   1        538.92        452.00        42.03 o
   7  13   1         11.14         33.68        19.71 o
   8  13   1       4189.35       4487.52       162.78 o
   9  13   1       2068.85       2233.61       172.22 o
  10  13   1       1339.05       1444.18       166.60 o
  11  13   1        118.37        104.70        21.30 o
  12  13   1        138.93         90.99        29.18 o
  13  13   1         21.21         35.16        19.25 o
  14  13   1         93.81         43.16        31.53 o
 -13  14   1       4304.55       4489.48       242.59 o
 -12  14   1       2242.90       2499.69       108.91 o
 -11  14   1       3302.47       3748.77        92.18 o
 -10  14   1        980.46        830.88       104.16 o
  -9  14   1       7992.78       8916.32       258.88 o
  -8  14   1         54.26         44.95        17.26 o
  -6  14   1        114.79        170.12        49.82 o
  -5  14   1       1141.98       1035.54        90.69 o
  -4  14   1          2.96         15.07         3.98 o
  -3  14   1        489.55        456.34        30.25 o
  -2  14   1       4275.16       4122.25        63.44 o
  -1  14   1        705.27        625.64        25.18 o
   0  14   1       1318.13       1190.79        31.32 o
   1  14   1       3618.92       3632.58        58.26 o
   2  14   1       4919.90       4887.40        99.80 o
   3  14   1       5070.44       5454.25        67.44 o
   4  14   1       1607.42       1503.83        53.19 o
   5  14   1       4476.33       4759.52       114.09 o
   6  14   1        314.35        277.33        32.02 o
   7  14   1       7545.51       8483.58       242.90 o
   8  14   1       5578.71       5639.14       214.87 o
   9  14   1       3377.81       3445.96       112.70 o
  10  14   1       4961.57       5241.69       321.47 o
  11  14   1       2059.78       2061.71       179.26 o
  12  14   1       5334.37       5821.66       155.52 o
  13  14   1        632.62        566.99        54.01 o
 -13  15   1        419.45        212.61        31.87 o
 -12  15   1       1903.42       1899.97       185.95 o
 -11  15   1        108.49         97.78        24.52 o
 -10  15   1        720.16        791.56        80.28 o
  -9  15   1        117.32         62.26        16.52 o
  -8  15   1       1722.93       1653.32       148.72 o
  -7  15   1        416.62        474.55       101.89 o
  -5  15   1       2137.16       2162.58        99.41 o
  -4  15   1        281.49        193.75        16.48 o
  -3  15   1       2824.59       3068.03        56.31 o
  -2  15   1        354.05        290.62        19.41 o
  -1  15   1       3268.66       3396.74        59.38 o
   0  15   1        254.66        200.21        14.96 o
   1  15   1       2092.88       2023.29        49.36 o
   2  15   1       3045.78       2915.34        52.04 o
   3  15   1        396.32        380.51        18.66 o
   4  15   1        140.51        112.59         9.92 o
   5  15   1          1.20         16.03         5.89 o
   6  15   1        797.61        784.96       107.70 o
   7  15   1         11.33         23.14        18.63 o
   8  15   1       2530.18       2496.21       142.25 o
   9  15   1        473.32        397.24        44.10 o
  10  15   1        471.09        512.73        55.57 o
  11  15   1         16.22         75.59        16.74 o
  12  15   1          9.35         47.60        46.83 o
 -12  16   1       1864.41       1878.39       168.02 o
 -11  16   1        140.91        178.01        51.49 o
 -10  16   1       2758.52       3030.58       223.19 o
  -9  16   1          4.20         16.89        15.28 o
  -8  16   1       5701.47       5990.01       122.90 o
  -7  16   1        215.21        203.85        32.23 o
  -6  16   1       7022.78       7635.34       219.92 o
  -5  16   1        267.71        345.99        55.55 o
  -4  16   1       5767.92       5661.27       196.31 o
  -3  16   1         16.92         20.05         3.71 o
  -2  16   1       6202.22       6801.34        88.54 o
  -1  16   1        599.20        511.54        29.39 o
   0  16   1       5165.24       5074.89        73.36 o
   1  16   1       2492.44       2754.93        61.53 o
   2  16   1      12476.64      13280.25       194.97 o
   3  16   1        890.91        932.75        44.58 o
   4  16   1      12782.06      13977.96       156.38 o
   5  16   1        966.82        886.67        90.41 o
   6  16   1       1105.10       1012.52       112.08 o
   7  16   1         78.38         81.77        20.63 o
   8  16   1       1540.66       1668.25       131.81 o
   9  16   1         58.08         33.05        13.26 o
  10  16   1       1294.98       1243.42       124.92 o
  11  16   1        114.01        177.90        35.40 o
 -11  17   1        189.76        153.43        30.35 o
 -10  17   1          0.00         15.51        12.77 o
  -9  17   1       1366.37       1349.18       124.03 o
  -8  17   1          7.08         30.98        18.29 o
  -7  17   1       1768.78       1917.35       110.81 o
  -6  17   1          0.23         17.20        18.83 o
  -5  17   1         36.81         54.33        25.74 o
  -4  17   1        430.21        506.16        72.68 o
  -3  17   1        499.33        347.13        32.64 o
  -2  17   1         57.83         37.70         6.24 o
  -1  17   1         22.04         23.17         4.27 o
   0  17   1       1072.99        968.03        37.41 o
   1  17   1          7.67          7.37         3.29 o
   2  17   1        980.54        935.25        55.04 o
   3  17   1       1517.16       1569.85       107.19 o
   4  17   1        356.18        285.56        49.33 o
   5  17   1       1375.96       1455.36       161.32 o
   6  17   1         10.68         33.95        19.42 o
   7  17   1          1.67         34.10        12.55 o
   8  17   1        215.45        221.44        27.36 o
   9  17   1          4.59         18.84        10.44 o
  10  17   1          4.89         17.34         9.14 o
  -9  18   1          0.32         27.32        23.49 o
  -8  18   1       2556.67       2981.93       164.23 o
  -7  18   1          9.90         43.83        13.73 o
  -6  18   1       1855.76       1978.10        63.99 o
  -5  18   1         65.28         95.10        14.39 o
  -4  18   1       6236.91       7386.37        95.57 o
  -3  18   1         65.71         69.40        16.13 o
  -2  18   1       6466.88       6907.47        89.72 o
  -1  18   1          2.96          9.03         3.52 o
   0  18   1       3145.05       3340.11        48.47 o
   1  18   1         30.28         20.36         5.19 o
   2  18   1       4428.31       4652.79       133.58 o
   3  18   1        754.84        615.31        60.16 o
   4  18   1       2489.53       2449.87        67.49 o
   5  18   1          0.60         24.75         8.59 o
   6  18   1        480.56        389.77        39.37 o
   7  18   1         39.81         31.50        33.64 o
   8  18   1        625.73        500.07        59.09 o
   9  18   1        425.92        475.65        44.74 o
  -8  19   1       1926.60       1719.56       145.24 o
  -7  19   1        275.61        182.73        21.05 o
  -6  19   1          9.94         32.27        11.39 o
  -5  19   1        135.98        116.69        14.42 o
  -4  19   1        140.95        117.68        26.18 o
  -3  19   1        513.18        400.28        40.90 o
  -2  19   1         15.70         34.89        12.90 o
  -1  19   1        391.43        386.21        44.87 o
   0  19   1        282.69        162.06        33.64 o
   1  19   1        214.42        194.83        24.95 o
   2  19   1       1063.98       1198.76        42.82 o
   3  19   1         67.67         42.71         9.54 o
   4  19   1       6208.80       6774.30       323.92 o
   5  19   1        123.50         96.05        21.67 o
   6  19   1        866.70        817.33        88.27 o
   7  19   1        859.16        568.56        61.34 o
  -5  20   1         62.99         56.26        13.51 o
  -4  20   1          2.41         36.69        11.52 o
  -3  20   1        371.22        239.85        33.99 o
  -2  20   1         74.27         68.55        14.81 o
   2  20   1        413.30        252.92        42.95 o
   3  20   1       1210.48       1111.40       153.97 o
   4  20   1       2064.76       2111.39       131.61 o
   5  20   1       1109.43       1137.56        99.64 o
 -18   0   2        294.28        335.20        37.86 o
 -17   0   2       1015.17       1202.43        67.51 o
 -16   0   2       5679.50       6523.12       121.45 o
 -15   0   2       1023.89       1002.66        84.50 o
 -14   0   2       4340.63       4599.82       149.85 o
 -13   0   2       2700.80       2686.84        92.24 o
 -12   0   2       1619.17       1693.04        75.39 o
 -11   0   2       1821.04       1845.29        60.47 o
 -10   0   2      38082.76      39431.68       521.64 o
  -9   0   2       2370.07       2149.00        56.82 o
  -8   0   2      42943.24      43240.66       257.66 o
  -7   0   2      15839.10      14927.54       125.66 o
  -6   0   2     180007.70     181809.58       865.57 o
  -5   0   2      15259.92      14035.11       122.55 o
  -4   0   2     250283.56     248628.14     24540.14 o
  -3   0   2         12.33         56.41         4.91 o
   2   0   2      21111.76      15894.64       110.13 o
   3   0   2      12761.29      15208.05       107.63 o
   4   0   2       2729.00       1969.33        49.51 o
   5   0   2      21709.87      18670.76       130.11 o
   6   0   2      23893.57      26525.30       151.89 o
   7   0   2       3162.46       2774.61        47.31 o
   8   0   2       2917.25       2863.02        66.48 o
   9   0   2         79.09         91.11         9.58 o
  10   0   2         69.78        107.52        11.55 o
  11   0   2        862.43        780.15        51.92 o
  12   0   2          5.28         16.45         6.59 o
  13   0   2       1511.37       1610.55       117.49 o
  14   0   2         38.14         64.56        19.06 o
  15   0   2       2974.82       2767.22       140.20 o
  16   0   2        122.46        187.05        32.02 o
  17   0   2       3321.40       3768.87        92.98 o
 -18   1   2        317.75        391.29        28.55 o
 -17   1   2         95.24        135.64        13.03 o
 -16   1   2        777.60        901.61        55.61 o
 -15   1   2       1134.89       1467.66        76.75 o
 -14   1   2       1494.32       1349.19       100.01 o
 -13   1   2        628.18        509.97        30.50 o
 -12   1   2        130.07        182.76        13.47 o
 -11   1   2       2283.13       2161.96        71.03 o
 -10   1   2       4746.50       4446.00        61.71 o
  -9   1   2        840.38        867.86        28.07 o
  -8   1   2      11044.47      11814.29        77.67 o
  -7   1   2       8083.65       9147.95        85.48 o
  -6   1   2        356.42        243.53        12.51 o
  -5   1   2      25411.72      24246.70       138.61 o
  -4   1   2         98.78          0.00        14.32 o
  -3   1   2      62276.95      54361.39       149.03 o
   1   1   2       2077.99       3434.00        29.34 o
   2   1   2       5585.74       4115.15        35.63 o
   3   1   2       5228.65       4278.92        37.54 o
   4   1   2        178.83        158.76         7.96 o
   5   1   2       1134.84       1146.79        23.81 o
   6   1   2       8616.69       9216.23        66.60 o
   7   1   2       5948.72       5103.61        58.39 o
   8   1   2       1007.88        930.30        36.76 o
   9   1   2       6278.16       6313.55        71.80 o
  10   1   2       2466.53       2490.99        47.62 o
  11   1   2       1060.90       1107.18        46.36 o
  12   1   2        136.55        113.53        10.04 o
  13   1   2       3313.52       3229.37       132.62 o
  14   1   2        526.65        571.91        51.34 o
  15   1   2       4022.94       4044.62        69.25 o
  16   1   2       1746.99       1536.77       104.87 o
  17   1   2        244.57        135.43        12.77 o
 -18   2   2       1479.64       1437.11        68.48 o
 -17   2   2       4790.30       4939.44       111.60 o
 -16   2   2       1048.81       1203.52        57.50 o
 -15   2   2       2515.17       2691.11        87.37 o
 -14   2   2       3871.71       3526.44        67.21 o
 -13   2   2        103.71         67.61        10.18 o
 -12   2   2        212.45        170.69        11.72 o
 -11   2   2       6354.04       6250.57        83.51 o
 -10   2   2       1625.13       1668.10        26.19 o
  -9   2   2       4303.62       4656.63        53.05 o
  -8   2   2       7227.33       7406.84        63.83 o
  -7   2   2        860.92        887.19        29.19 o
  -6   2   2        704.74        657.18        20.83 o
  -5   2   2          9.41         13.64         3.93 o
  -4   2   2       1967.67       2200.52        42.98 o
  -3   2   2       1264.17        845.99        14.75 o
  -2   2   2       3832.84       3338.92        40.08 o
  -1   2   2       4342.97       5632.17        37.71 o
   0   2   2      15154.38      12478.30        60.36 o
   1   2   2       2111.42        984.50        12.39 o
   2   2   2      47944.69      46266.41       130.52 o
   3   2   2        480.52        988.98        15.67 o
   4   2   2      75645.01      70562.16       227.96 o
   5   2   2       6572.30       5902.79        45.16 o
   6   2   2      72613.34      76146.86       278.10 o
   7   2   2       4451.33       4102.38        52.16 o
   8   2   2      12254.24      12281.09        81.68 o
   9   2   2      11503.48      11695.88       107.91 o
  10   2   2      14477.74      14475.65       130.13 o
  11   2   2       3689.14       3370.31        57.63 o
  12   2   2      14037.59      15237.51       152.10 o
  13   2   2          0.37         14.66         5.25 o
  14   2   2       5938.53       6368.94       132.37 o
  15   2   2         63.53         78.01        24.08 o
  16   2   2       5532.17       6253.65        79.45 o
  17   2   2          2.39         26.15         6.71 o
 -18   3   2        676.40        614.46        40.24 o
 -17   3   2        113.91         79.09        12.00 o
 -16   3   2       1097.89       1186.18        76.99 o
 -15   3   2         44.66         34.08         7.95 o
 -14   3   2        143.43         92.11        16.74 o
 -13   3   2         86.59         59.27         7.45 o
 -12   3   2       5251.16       5044.17        65.00 o
 -11   3   2        529.64        409.54        18.47 o
 -10   3   2        851.51        776.59        22.02 o
  -9   3   2        590.58        487.90        22.01 o
  -8   3   2       2648.33       2895.85        59.75 o
  -7   3   2       4665.59       4821.64        55.38 o
  -6   3   2       1073.47       1017.05        18.10 o
  -5   3   2        501.63        452.36        24.00 o
  -4   3   2       6139.32       5043.72        45.69 o
  -3   3   2      19561.55      17231.59        89.65 o
  -2   3   2      28258.06      32941.80       175.43 o
  -1   3   2       8928.63       7636.92        47.27 o
   0   3   2       1229.67        754.30        10.81 o
   1   3   2      35957.98      40184.50       114.66 o
   2   3   2        369.89        146.85        14.76 o
   3   3   2        128.59         68.03         8.50 o
   4   3   2       1309.52       1131.77        17.61 o
   5   3   2      24770.16      23849.93       164.50 o
   6   3   2       7295.29       7968.88        77.18 o
   7   3   2      12393.28      12140.43        82.99 o
   8   3   2       2983.90       3095.67        48.97 o
   9   3   2       2622.68       2665.37        37.43 o
  10   3   2        974.48        869.79        38.60 o
  11   3   2       2154.29       2105.23        70.27 o
  12   3   2         11.13         23.49         4.78 o
  13   3   2        911.90        942.24        55.00 o
  14   3   2          9.06         36.21         8.64 o
  15   3   2       1035.50        907.74        61.57 o
  16   3   2          0.31         48.69        11.30 o
  17   3   2        850.18        801.39        37.94 o
 -18   4   2        172.09        151.14        15.55 o
 -17   4   2       1415.54       1406.65        65.34 o
 -16   4   2       5632.80       6688.48        95.02 o
 -15   4   2       3411.28       3215.04        88.40 o
 -14   4   2       2665.18       2800.36       107.93 o
 -13   4   2        620.42        606.15        34.65 o
 -12   4   2         59.90         26.25         4.38 o
 -11   4   2       2125.71       2047.03        47.64 o
 -10   4   2       5654.08       5464.48        61.97 o
  -9   4   2      10116.75      10482.96        87.71 o
  -8   4   2       3894.98       3570.24        41.75 o
  -7   4   2       3640.09       3664.54        37.59 o
  -6   4   2        325.65        311.70        17.95 o
  -5   4   2         93.90        106.60         5.32 o
  -4   4   2      14963.51      14672.16        72.90 o
  -3   4   2       7963.76       7570.98        71.46 o
  -2   4   2       4483.39       3605.42        45.81 o
  -1   4   2      67657.12      67553.89       295.11 o
   0   4   2     111008.98     118229.82       316.72 o
   1   4   2      69271.66      73152.27       206.09 o
   2   4   2      19797.09      18403.39        94.72 o
   3   4   2       1309.17        905.46        15.78 o
   4   4   2      19242.31      19691.19        81.03 o
   5   4   2        156.20        218.37        10.13 o
   6   4   2      56609.54      59653.82       223.05 o
   7   4   2      17320.06      17910.26       112.55 o
   8   4   2      19471.09      20051.84       112.46 o
   9   4   2        438.53        482.20        24.21 o
  10   4   2       7127.71       7282.58        84.44 o
  11   4   2        293.61        281.12        16.52 o
  12   4   2       6395.47       6898.62       105.16 o
  13   4   2       1342.13       1088.48        63.79 o
  14   4   2       8971.96       9133.41       217.87 o
  15   4   2          1.76         21.54         9.89 o
  16   4   2       1797.33       1608.21        72.49 o
  17   4   2          8.60         19.70         4.81 o
 -18   5   2       1407.19       1354.05        62.79 o
 -17   5   2        649.00        502.23        38.51 o
 -16   5   2       3152.74       3248.01        87.68 o
 -15   5   2       2852.34       2708.36        87.08 o
 -14   5   2       2561.25       2284.88        95.46 o
 -13   5   2       1293.03       1395.84        62.55 o
 -12   5   2        471.38        378.79        24.82 o
 -11   5   2       3551.61       3520.86        67.07 o
 -10   5   2       3120.00       2779.02        40.45 o
  -9   5   2      14028.72      14597.07       128.34 o
  -8   5   2       1327.24       1249.78        20.90 o
  -7   5   2      19914.59      19016.86       115.23 o
  -6   5   2       9085.69       9089.11        69.01 o
  -5   5   2      51744.32      49459.45       222.22 o
  -4   5   2       3511.16       2965.46        43.85 o
  -3   5   2      14808.94      13709.00       102.27 o
  -2   5   2       1235.00       1230.35        15.72 o
  -1   5   2      12688.71      13167.70        74.77 o
   0   5   2     173528.81     177739.09       778.93 o
   1   5   2      17100.43      16621.46        82.10 o
   2   5   2      21351.79      20681.19        81.80 o
   3   5   2       5325.56       5835.72        40.24 o
   4   5   2      26110.30      26473.81       129.43 o
   5   5   2       2944.97       2928.70        45.02 o
   6   5   2       3360.77       3229.87        37.88 o
   7   5   2        226.31        219.14        12.65 o
   8   5   2      10751.17      11083.31       110.14 o
   9   5   2         54.24         49.19         6.42 o
  10   5   2        287.71        300.68        18.03 o
  11   5   2       3492.82       3479.76        73.59 o
  12   5   2       1006.36       1036.50        46.95 o
  13   5   2       2956.38       3107.81       143.66 o
  14   5   2        242.28        135.82        22.45 o
  15   5   2         27.12         49.33        14.14 o
  16   5   2        854.54        695.80        42.94 o
  17   5   2         28.05         16.25         7.11 o
 -17   6   2        211.47        142.49        15.41 o
 -16   6   2        283.05        226.42        20.64 o
 -15   6   2       1712.52       1421.83        69.39 o
 -14   6   2       3766.99       3828.83        86.82 o
 -13   6   2       2518.28       2621.71        65.39 o
 -12   6   2      10909.75      11161.67        99.05 o
 -11   6   2         12.65         13.32         4.18 o
 -10   6   2      10617.52      11296.84        93.36 o
  -9   6   2       4346.04       4168.46        51.56 o
  -8   6   2      20993.83      22138.77       192.64 o
  -7   6   2        579.55        622.39        24.74 o
  -6   6   2      35756.64      37072.34       165.15 o
  -5   6   2       6571.43       6457.62        79.73 o
  -4   6   2       3630.24       3063.34        45.06 o
  -3   6   2       4840.99       5519.93        56.96 o
  -2   6   2      26209.45      25360.03       104.03 o
  -1   6   2       6146.15       5845.03        39.03 o
   0   6   2      47754.96      49820.22       124.47 o
   1   6   2      13315.65      12175.17        62.94 o
   2   6   2       1650.54       1279.95        17.60 o
   3   6   2        215.39        164.26         9.01 o
   4   6   2        374.38        194.11        13.65 o
   5   6   2       2000.31       1916.27        31.13 o
   6   6   2       4175.85       4104.17        52.07 o
   7   6   2      15136.80      15391.58        88.44 o
   8   6   2        524.60        631.91        35.71 o
   9   6   2         47.31         30.72         5.02 o
  10   6   2        230.61        164.51        14.02 o
  11   6   2        270.02        283.72        21.32 o
  12   6   2         73.71         45.10         7.94 o
  13   6   2          1.50         13.66         4.63 o
  14   6   2         13.05         11.12         5.01 o
  15   6   2       4592.79       4304.66        87.55 o
  16   6   2        396.66        311.09        29.53 o
  17   6   2       2166.09       2116.82        61.45 o
 -17   7   2        579.89        447.35        51.90 o
 -16   7   2       3630.98       3761.18        76.25 o
 -15   7   2       1353.05       1363.83        76.94 o
 -14   7   2       2393.89       2094.59        82.73 o
 -13   7   2        633.20        598.37        34.33 o
 -12   7   2       7444.87       7461.53       127.40 o
 -11   7   2        635.59        526.46        32.73 o
 -10   7   2       5013.22       4592.13        65.64 o
  -9   7   2        933.05        841.14        31.83 o
  -8   7   2        160.99        142.63         6.99 o
  -7   7   2        158.08        143.28         8.55 o
  -6   7   2       3056.49       2826.40        65.58 o
  -5   7   2       1024.94       1014.88        52.28 o
  -4   7   2        853.82        928.46        54.22 o
  -3   7   2        455.63        425.81        31.16 o
  -2   7   2      28748.69      28615.84       115.32 o
  -1   7   2       9198.38       9119.90        62.38 o
   0   7   2       8312.94       7991.74        75.07 o
   1   7   2          7.64         13.20         3.07 o
   2   7   2       5209.08       5452.73        46.39 o
   3   7   2        279.99        378.90        15.85 o
   4   7   2       3553.91       3310.47        33.43 o
   5   7   2      17437.75      17282.10       106.61 o
   6   7   2      11287.00      11489.48        94.00 o
   7   7   2      29328.86      30546.30       160.75 o
   8   7   2       1046.82        915.20        35.04 o
   9   7   2      12080.12      12526.75       101.72 o
  10   7   2       1045.27        953.04        43.07 o
  11   7   2       9404.94       9798.96        91.25 o
  12   7   2        119.77         93.67         9.84 o
  13   7   2       1339.87       1395.42        33.29 o
  14   7   2        282.59        203.07        28.69 o
  15   7   2       3446.13       3796.06        82.23 o
  16   7   2        142.29        138.35        29.17 o
 -17   8   2        553.21        471.52        41.19 o
 -16   8   2       1142.63       1102.68       111.70 o
 -15   8   2       1711.69       1452.70        41.82 o
 -14   8   2       1867.54       1617.91        83.08 o
 -13   8   2       1663.95       1734.21        61.41 o
 -12   8   2        211.72        263.84        16.93 o
 -11   8   2         11.05         15.18         3.71 o
 -10   8   2       2417.91       2299.50        73.08 o
  -9   8   2         58.68         50.31         4.67 o
  -8   8   2       3134.92       2783.30        46.59 o
  -7   8   2       2134.21       2185.47        48.74 o
  -6   8   2       2181.85       2264.56        48.40 o
  -5   8   2          4.67         33.04         7.83 o
  -4   8   2       1176.58       1112.67        45.05 o
  -3   8   2       4449.14       4261.10        42.01 o
  -2   8   2       1158.15       1165.97        19.99 o
  -1   8   2         89.56         41.11         4.13 o
   0   8   2      12204.54      12117.40        87.82 o
   1   8   2       3240.20       3570.56        47.93 o
   2   8   2      17365.21      17558.73       101.76 o
   3   8   2        305.52        373.72        16.30 o
   4   8   2       2372.73       2246.95        37.59 o
   5   8   2       2987.66       2714.39        36.56 o
   6   8   2       2795.17       2874.10        38.80 o
   7   8   2       3994.78       3793.56        46.99 o
   8   8   2       8192.75       8581.35       142.97 o
   9   8   2       1580.84       1402.24        38.78 o
  10   8   2       1955.00       1941.26        65.04 o
  11   8   2        378.70        313.25        28.89 o
  12   8   2       1229.22       1132.72        63.47 o
  13   8   2        217.86        201.14        20.39 o
  14   8   2       1782.32       1750.71        91.74 o
  15   8   2         83.09        106.80        24.29 o
  16   8   2        283.20        115.04        35.50 o
 -16   9   2       1489.10       1272.29       128.97 o
 -15   9   2       2928.56       3143.65       169.52 o
 -14   9   2       2490.32       2670.55        61.29 o
 -13   9   2        295.96        267.97        26.33 o
 -12   9   2       2132.31       2204.36        65.75 o
 -11   9   2       1353.32       1151.39        45.48 o
 -10   9   2       1913.19       1975.75        44.93 o
  -9   9   2       4298.39       4194.00        69.35 o
  -8   9   2       1961.49       1877.03        75.60 o
  -7   9   2         95.23         80.17        15.46 o
  -6   9   2         15.55         35.76         8.47 o
  -5   9   2       3807.59       3861.39        80.11 o
  -4   9   2          0.54         23.67         5.22 o
  -3   9   2        520.94        478.99        10.49 o
  -2   9   2        906.05       1048.34        13.31 o
  -1   9   2       1439.11       1178.21        23.70 o
   0   9   2        245.20        168.55        10.64 o
   1   9   2       1880.29       1625.54        27.22 o
   2   9   2       2022.80       2188.85        35.82 o
   3   9   2       2541.23       2228.63        36.66 o
   4   9   2         22.36         37.83         4.65 o
   5   9   2       5624.52       5617.06        59.67 o
   6   9   2       3887.22       3732.08        45.91 o
   7   9   2       4794.21       4826.48        58.39 o
   8   9   2       5511.29       5669.54        82.34 o
   9   9   2       3892.07       4104.19        70.28 o
  10   9   2        849.34        809.24        38.74 o
  11   9   2       1286.43       1192.51        51.18 o
  12   9   2        912.43        859.23        49.86 o
  13   9   2       1183.22       1204.38        61.50 o
  14   9   2         59.59         46.35        13.42 o
  15   9   2       2990.10       3383.53       118.98 o
  16   9   2         91.99         97.75        22.65 o
 -16  10   2        141.64        140.56        45.31 o
 -15  10   2       1557.79       1595.66       132.65 o
 -14  10   2        235.70        298.30        34.96 o
 -13  10   2       2670.20       2620.31        91.79 o
 -12  10   2        112.91        104.67        11.95 o
 -11  10   2       5677.53       5930.47        96.56 o
 -10  10   2       1668.82       1610.27       136.42 o
  -9  10   2        753.50        688.97        76.54 o
  -8  10   2          0.58         12.10         7.49 o
  -7  10   2        987.02        782.63        71.37 o
  -6  10   2         36.18         62.17        15.58 o
  -5  10   2        170.92        129.96        12.64 o
  -4  10   2       2558.15       2472.25        56.08 o
  -3  10   2        360.32        361.31        10.51 o
  -2  10   2       1541.37       1354.44        19.31 o
  -1  10   2       4387.51       4197.43        46.89 o
   0  10   2       5827.47       5383.30        54.85 o
   1  10   2      11448.42      11239.65        92.36 o
   2  10   2       2042.26       1936.71        38.77 o
   3  10   2      12041.43      11716.22        96.33 o
   4  10   2          8.87         13.09         2.97 o
   5  10   2       7488.73       7449.91        80.01 o
   6  10   2       6890.72       7126.76        80.30 o
   7  10   2       5698.62       5662.49        61.83 o
   8  10   2       6912.97       6634.47       112.63 o
   9  10   2        509.94        422.13        23.35 o
  10  10   2       8370.85       8660.41       102.83 o
  11  10   2          8.70         17.97         3.47 o
  12  10   2       6315.28       7247.60       146.31 o
  13  10   2        317.56        181.01        16.00 o
  14  10   2       2420.42       2455.10       146.43 o
  15  10   2        210.73        252.17        34.81 o
 -15  11   2        884.79        833.12        81.69 o
 -14  11   2       2130.87       1848.75       162.49 o
 -13  11   2       6112.80       7235.15       137.92 o
 -12  11   2         60.06         77.61        20.73 o
 -11  11   2       8580.73       9146.97       212.28 o
 -10  11   2          9.32         30.80        12.40 o
  -9  11   2      12022.79      13299.58       296.56 o
  -8  11   2        179.70        154.81        21.72 o
  -6  11   2       2883.89       2853.27        72.12 o
  -5  11   2      32536.83      33630.40       565.78 o
  -4  11   2       1472.01       1407.77        59.86 o
  -3  11   2      22675.52      23968.24       132.09 o
  -2  11   2       1455.68       1453.23        26.93 o
  -1  11   2      25194.70      25737.06       135.49 o
   0  11   2      19058.65      20097.38       110.07 o
   1  11   2       5472.58       5127.68        58.95 o
   2  11   2       5545.07       5494.64        58.59 o
   3  11   2       1105.91       1205.25        20.88 o
   4  11   2       1028.50       1045.63        19.97 o
   5  11   2        188.90        184.91        11.25 o
   6  11   2      13644.05      14482.75       137.28 o
   7  11   2       1516.40       1429.19        37.99 o
   8  11   2       4685.77       4941.11        93.56 o
   9  11   2         13.93         31.60         4.96 o
  10  11   2        875.47        685.06        33.01 o
  11  11   2        462.77        401.07        32.45 o
  12  11   2        425.42        420.20        38.61 o
  13  11   2        104.98        157.35        20.26 o
  14  11   2        385.31        284.31        34.93 o
  15  11   2          0.00         28.25        11.03 o
 -15  12   2        872.81        737.24        92.58 o
 -14  12   2          8.47         16.66        10.32 o
 -13  12   2       1083.35        712.34        80.54 o
 -12  12   2        992.50        980.40        66.06 o
 -11  12   2          1.81         18.35        14.60 o
  -9  12   2          3.48         14.26        10.01 o
  -8  12   2       4641.85       5142.54       138.18 o
  -7  12   2       1279.42       1141.39       106.74 o
  -6  12   2       4934.07       5147.65        89.04 o
  -5  12   2         36.08         26.48         7.97 o
  -4  12   2       2436.13       2511.88        66.41 o
  -3  12   2       6755.14       6418.20        69.52 o
  -2  12   2       1231.33       1247.39        24.50 o
  -1  12   2      16858.97      18207.13       145.07 o
   0  12   2        547.27        465.27        22.50 o
   1  12   2      10516.58      10349.01       102.84 o
   2  12   2       3565.69       3102.21        45.49 o
   3  12   2      11406.38      11476.75        97.10 o
   4  12   2         85.08         85.53         6.32 o
   5  12   2       1300.79       1372.04        38.91 o
   6  12   2        444.57        422.52        17.50 o
   7  12   2       2403.06       2388.65        60.00 o
   8  12   2        529.34        475.15        23.19 o
   9  12   2        326.89        362.98        22.97 o
  10  12   2       1854.01       1943.41        55.14 o
  11  12   2         13.59          3.37        14.83 o
  12  12   2       2503.62       2532.97       189.23 o
  13  12   2          1.91         18.53        14.07 o
  14  12   2        124.22         78.33        25.94 o
 -14  13   2       3727.71       3886.38       178.73 o
 -13  13   2       1152.03        956.16        64.04 o
 -12  13   2       1858.96       2266.64       220.85 o
 -11  13   2       1770.99       1905.66       173.20 o
 -10  13   2       1081.15       1048.03       116.91 o
  -9  13   2        595.34        603.77        63.59 o
  -8  13   2       1109.24       1130.92       107.14 o
  -7  13   2        691.43        696.81        62.09 o
  -6  13   2         40.46         32.42         6.75 o
  -5  13   2          0.60         14.32         5.23 o
  -4  13   2       1523.66       1321.22        55.36 o
  -3  13   2       1468.00       1333.05        31.57 o
  -2  13   2        370.39        313.01        16.43 o
  -1  13   2        556.17        623.53        23.54 o
   0  13   2       1954.96       2075.77        38.29 o
   1  13   2       4330.30       3897.63        59.13 o
   2  13   2       4671.91       4717.03        57.97 o
   3  13   2      12188.62      12458.08       121.38 o
   4  13   2       2280.03       2198.18        47.15 o
   5  13   2       7039.96       7262.84        91.76 o
   6  13   2       2539.14       2483.88        54.44 o
   7  13   2       2474.69       2580.09        65.08 o
   8  13   2       3156.86       3043.43       223.26 o
   9  13   2       6970.25       7910.97       189.69 o
  10  13   2       1320.75       1373.08       151.96 o
  11  13   2       5625.64       6093.29       167.19 o
  12  13   2        714.43        713.89        70.43 o
  13  13   2       2380.08       2475.12       252.08 o
  14  13   2         34.75         64.82        21.28 o
 -14  14   2        171.76        214.00        41.92 o
 -13  14   2         21.62         42.60        10.88 o
 -12  14   2        120.64        174.78        23.79 o
 -11  14   2       1580.05       1635.76       123.54 o
 -10  14   2        109.83        139.97        38.44 o
  -8  14   2        446.65        450.40        52.77 o
  -7  14   2       1987.80       2051.10       115.67 o
  -6  14   2        740.61        749.14        76.27 o
  -5  14   2       1541.24       1240.57        94.08 o
  -4  14   2         66.08         38.48         6.95 o
  -3  14   2         85.42         92.33         7.28 o
  -2  14   2        176.20        189.77        11.32 o
  -1  14   2        151.96        154.28        11.56 o
   0  14   2          5.27          9.19         3.00 o
   1  14   2         30.85         37.72         4.39 o
   2  14   2         28.91         47.84         5.49 o
   3  14   2         48.05         60.68         6.63 o
   4  14   2          0.11         10.50         3.66 o
   5  14   2        671.92        643.10        33.76 o
   6  14   2         16.90         12.79         6.77 o
   7  14   2       1263.82       1202.83       120.90 o
   8  14   2         26.81         60.68        20.20 o
   9  14   2         16.27         50.75        16.27 o
  10  14   2         27.11         45.27        11.90 o
  11  14   2        262.73        248.02        24.27 o
  12  14   2         53.62         43.19        23.49 o
  13  14   2         15.86          4.14         8.89 o
 -13  15   2        868.33        778.20        62.03 o
 -12  15   2        309.47        273.08        42.98 o
 -11  15   2        494.60        476.49        47.10 o
 -10  15   2       1550.16       1697.50       126.93 o
  -9  15   2        604.44        668.87        66.28 o
  -8  15   2        647.43        647.13        93.60 o
  -7  15   2        163.95        177.01        43.74 o
  -6  15   2        129.53        103.87        19.67 o
  -5  15   2       1163.09       1138.27       128.05 o
  -4  15   2         29.65         33.55         8.27 o
  -3  15   2       1403.66       1325.07        33.35 o
  -2  15   2         15.17         26.33         3.57 o
  -1  15   2       5911.81       5901.17        73.26 o
   0  15   2        695.74        651.34        27.86 o
   1  15   2       2458.22       2559.44        65.23 o
   2  15   2       2420.31       2425.31        52.21 o
   3  15   2       4888.23       4926.43        78.59 o
   4  15   2       1685.63       1695.12        45.60 o
   5  15   2       7037.85       7282.28       111.49 o
   6  15   2         64.71         85.27        17.42 o
   7  15   2        748.11        721.33        93.71 o
   8  15   2          1.10         30.14        13.78 o
   9  15   2       3541.45       3716.58        83.97 o
  10  15   2        462.93        356.32        53.74 o
  11  15   2       7304.99       8667.31       142.49 o
  12  15   2         13.96         17.36        15.85 o
 -12  16   2        876.10        822.57       103.39 o
 -11  16   2        581.33        488.36        59.35 o
 -10  16   2       1605.52       1642.52       116.22 o
  -9  16   2       2865.39       3133.21        97.09 o
  -8  16   2       5696.42       6339.59       183.04 o
  -7  16   2          0.13         10.96        10.18 o
  -6  16   2       6582.62       7130.12       207.47 o
  -5  16   2       2653.38       3083.14       151.07 o
  -4  16   2       2256.66       2156.78       151.02 o
  -3  16   2        278.60        198.60        17.70 o
  -2  16   2       1989.12       1899.34        54.95 o
  -1  16   2       1498.08       1577.87        44.67 o
   0  16   2       3605.75       3743.91        63.77 o
   1  16   2       5501.99       5661.56        78.10 o
   2  16   2       1003.40        988.37        37.36 o
   3  16   2       1332.54       1415.23        26.29 o
   4  16   2        233.24        146.84        14.25 o
   5  16   2        729.23        708.34        59.79 o
   6  16   2        541.62        526.99        69.18 o
   7  16   2       1161.97       1325.96        87.51 o
   8  16   2       1374.25       1450.42       129.30 o
   9  16   2        399.56        456.39        36.33 o
  10  16   2        535.67        445.96        69.58 o
  11  16   2         50.02         67.05        19.76 o
 -11  17   2       2765.76       2769.01       216.80 o
 -10  17   2        229.06        206.99        22.09 o
  -9  17   2       6693.60       7801.71       304.87 o
  -8  17   2          1.04         13.07         8.93 o
  -7  17   2       3962.26       4228.42       248.57 o
  -5  17   2       7791.62       8308.57       344.27 o
  -4  17   2        281.34        288.17        44.67 o
  -3  17   2       6773.46       7063.53       148.21 o
  -2  17   2        890.72        794.61        48.73 o
  -1  17   2       5545.47       5596.33        83.72 o
   0  17   2       2313.91       2416.87        60.79 o
   1  17   2       5177.27       5573.57        55.83 o
   2  17   2        605.80        557.44        45.45 o
   3  17   2       5211.46       5597.06       160.77 o
   4  17   2        886.41        809.72        62.16 o
   5  17   2        746.21        729.24        74.04 o
   6  17   2        403.83        444.82        54.53 o
   7  17   2          3.88          9.85         9.05 o
   8  17   2         19.47         31.95        22.21 o
   9  17   2        506.37        437.37        35.16 o
  10  17   2          0.14         22.15        13.14 o
  -9  18   2        366.65        269.68        40.85 o
  -8  18   2        689.46        608.11        77.57 o
  -7  18   2          0.57          0.05         9.79 o
  -6  18   2       1530.06       1456.70       112.25 o
  -5  18   2        459.86        432.39        46.05 o
  -3  18   2        211.58        174.07        48.84 o
  -2  18   2        736.35        560.80        70.93 o
  -1  18   2       2405.02       2439.66        34.53 o
   0  18   2         14.68         16.74         5.00 o
   1  18   2       1837.52       1691.61        99.60 o
   2  18   2        280.43        219.43        34.98 o
   3  18   2       2568.84       2735.17       164.02 o
   4  18   2        550.77        463.96        47.95 o
   5  18   2       2156.36       2361.68       121.72 o
   6  18   2       1066.04       1110.21       110.29 o
   7  18   2       1170.80       1121.07        87.08 o
   8  18   2       2571.12       2819.26       180.79 o
   9  18   2          5.36         19.07         7.89 o
  -8  19   2         24.17         55.88        12.88 o
  -7  19   2       1078.03       1092.55        73.12 o
  -6  19   2        491.54        506.65        48.45 o
  -5  19   2        150.10        142.24        16.40 o
  -4  19   2        129.49         44.13        24.32 o
  -3  19   2       1057.53       1046.62        84.84 o
  -2  19   2          9.85         11.08         6.88 o
  -1  19   2        592.94        572.44        57.35 o
   0  19   2          6.99         23.14        14.42 o
   1  19   2       1227.84       1058.84        91.89 o
   2  19   2        110.47         78.90        16.65 o
   3  19   2       1617.96       1691.85        52.39 o
   4  19   2         49.44         29.79        10.44 o
   5  19   2       3841.05       3989.91       145.34 o
   6  19   2          0.47         29.80        10.71 o
   7  19   2       1516.21       1331.09       132.10 o
  -6  20   2        960.69        876.47       127.39 o
  -5  20   2        277.40        215.35        28.18 o
  -4  20   2          2.17         31.11        10.30 o
  -3  20   2        286.68        222.35        26.70 o
  -2  20   2         38.56         34.62        13.73 o
   3  20   2          0.21         12.55        12.65 o
   4  20   2        416.22        326.46        27.52 o
   5  20   2        274.42        222.32        25.87 o
 -18   1   3         44.15         52.02         9.75 o
 -17   1   3       2230.91       2014.31        82.33 o
 -16   1   3         59.31         39.78         8.34 o
 -15   1   3       3631.12       3801.76       119.52 o
 -14   1   3        409.31        368.39        30.69 o
 -13   1   3        389.67        398.14        18.64 o
 -12   1   3        569.33        513.58        27.76 o
 -11   1   3      12460.35      13546.51       127.39 o
 -10   1   3        585.25        509.48        22.54 o
  -9   1   3      29172.97      29634.70       131.71 o
  -8   1   3       5475.24       5589.25        58.77 o
  -7   1   3      51033.77      49944.37       186.64 o
  -6   1   3       8402.81       8199.76        54.90 o
  -5   1   3      34790.27      34281.36       107.33 o
  -4   1   3        650.71        696.54        13.93 o
  -3   1   3      21076.08      22262.84        84.78 o
  -2   1   3        160.02        272.08         8.82 o
  -1   1   3      17485.32      16366.73        78.61 o
   0   1   3      23726.56      24272.26        90.96 o
   1   1   3      10567.11      11347.34        57.07 o
   2   1   3      11581.66      10786.34        56.02 o
   3   1   3      17690.88      16830.98       112.67 o
   4   1   3          1.12         17.42         4.50 o
   5   1   3      65640.48      67727.19       193.79 o
   6   1   3        745.51        829.98        33.55 o
   7   1   3      13225.66      14256.95        91.37 o
   8   1   3         37.22         29.80         6.93 o
   9   1   3        442.51        555.15        25.67 o
  10   1   3         53.31         50.87         5.74 o
  11   1   3        867.64        889.34        35.10 o
  12   1   3       1724.54       1568.89        77.63 o
  13   1   3       5526.07       5844.89       142.03 o
  14   1   3       3203.61       3128.03       127.89 o
  15   1   3       1909.51       1887.15       107.04 o
  16   1   3       2305.23       2573.60       105.67 o
  17   1   3       2147.81       2086.63        95.69 o
 -18   2   3         12.78         30.83         7.05 o
 -17   2   3       1760.48       1648.36        85.68 o
 -16   2   3        154.67        160.08        25.51 o
 -15   2   3       1587.65       1536.95        75.19 o
 -14   2   3        599.07        587.35        48.05 o
 -13   2   3       1936.16       1804.53        68.02 o
 -12   2   3       1639.97       1798.63        52.07 o
 -11   2   3       3894.43       3924.34        51.26 o
 -10   2   3       1479.70       1344.71        39.52 o
  -9   2   3       2037.62       2105.04        37.41 o
  -8   2   3      10281.24       9774.60       177.53 o
  -7   2   3       6898.85       6966.42        87.05 o
  -6   2   3      19294.11      20320.28        83.13 o
  -5   2   3      34261.95      32475.68       133.22 o
  -4   2   3        139.31        156.69         7.44 o
  -3   2   3       3030.30       3216.70        45.53 o
  -2   2   3      16586.63      16707.98        93.80 o
  -1   2   3       9186.62       9339.68        47.27 o
   0   2   3       2116.21       2351.06        30.49 o
   1   2   3       1738.00       1242.75        15.21 o
   2   2   3      18408.65      19291.83        76.27 o
   3   2   3       3232.41       3867.22        35.38 o
   4   2   3      11575.98      10386.68        56.86 o
   5   2   3      14665.10      13435.42        97.72 o
   6   2   3       4160.56       3951.80        57.16 o
   7   2   3       3019.61       2878.56        47.58 o
   8   2   3      10937.33      11497.67       112.12 o
   9   2   3         76.15         99.91         7.69 o
  10   2   3       7354.28       7425.67        95.37 o
  11   2   3       3939.10       3635.16        67.10 o
  12   2   3       2274.13       2381.59        66.86 o
  13   2   3       3074.70       2950.15       103.72 o
  14   2   3       4947.58       4940.23       121.09 o
  15   2   3       3768.17       4051.41        78.18 o
  16   2   3       1228.06       1314.72        80.80 o
  17   2   3        478.82        433.48        31.39 o
 -18   3   3       2173.11       2002.62        59.97 o
 -17   3   3       1592.92       1799.47        84.58 o
 -16   3   3       2426.34       2103.14        51.67 o
 -15   3   3        135.10        100.09        17.31 o
 -14   3   3       4826.65       5126.25        86.07 o
 -13   3   3       2095.58       2007.16        59.57 o
 -12   3   3       1520.81       1468.48        45.05 o
 -11   3   3       1324.65       1248.80        26.64 o
 -10   3   3       1771.12       1797.76        32.72 o
  -9   3   3        204.56        217.05        11.33 o
  -8   3   3        205.30        237.51        11.62 o
  -7   3   3       1622.36       2121.94        27.82 o
  -6   3   3        803.99        815.42        15.71 o
  -5   3   3         11.59         33.59         4.87 o
  -4   3   3      10180.88      11020.61        56.78 o
  -3   3   3      36101.71      34304.39       171.82 o
  -2   3   3      62217.71      57736.71       177.53 o
  -1   3   3        308.40        659.21        13.04 o
   0   3   3      75185.62      81628.23       207.37 o
   1   3   3      61611.82      59904.46       261.73 o
   2   3   3      20449.34      19555.35        78.58 o
   3   3   3      44145.76      45109.43       151.63 o
   4   3   3       7574.60       7489.76        53.02 o
   5   3   3      37048.79      35911.45       183.06 o
   6   3   3       1617.11       1475.92        29.31 o
   7   3   3      38097.75      39441.89       179.95 o
   8   3   3        700.14        739.94        37.66 o
   9   3   3      27177.29      28742.88       235.51 o
  10   3   3        815.08        732.27        32.69 o
  11   3   3      14307.72      15002.50       199.23 o
  12   3   3         31.14         24.38         5.41 o
  13   3   3      11443.93      11545.64       179.16 o
  14   3   3       1515.83       1406.42        95.28 o
  15   3   3       5440.68       5002.68       103.55 o
  16   3   3        813.72        895.51        52.59 o
  17   3   3       1182.46       1242.11        57.98 o
 -18   4   3        333.05        280.84        28.40 o
 -17   4   3       1003.80        860.53        38.57 o
 -16   4   3       1611.87       1730.26        79.26 o
 -15   4   3        627.25        518.43        68.35 o
 -14   4   3       3307.06       3294.23        86.42 o
 -13   4   3        477.05        415.53        27.17 o
 -12   4   3       3115.17       3275.62        86.00 o
 -11   4   3       1735.77       1685.31        51.69 o
 -10   4   3       8286.57       8261.78        86.71 o
  -9   4   3       8234.66       8066.73        73.76 o
  -8   4   3      28627.03      29582.53       179.63 o
  -7   4   3       4837.45       4888.53        43.03 o
  -6   4   3      51288.16      53703.89       196.53 o
  -5   4   3       9223.84       8913.79        67.02 o
  -4   4   3      11262.18       9817.76        95.73 o
  -3   4   3      38772.60      38608.03       163.50 o
  -2   4   3       1022.90        909.37        18.19 o
  -1   4   3      36459.95      37194.45       161.95 o
   0   4   3      49811.24      53451.69       195.49 o
   1   4   3      93651.58      94324.86       225.20 o
   2   4   3       6321.23       6022.87        41.03 o
   3   4   3      23652.16      23778.34        95.20 o
   4   4   3         72.69         30.16         4.71 o
   5   4   3       4331.82       3803.87        38.13 o
   6   4   3        974.15       1010.91        16.29 o
   7   4   3        720.53        627.80        29.03 o
   8   4   3       4603.71       4804.79        52.77 o
   9   4   3        497.93        352.99        20.20 o
  10   4   3        134.86         94.77         9.29 o
  11   4   3        776.63        585.17        34.65 o
  12   4   3        143.40         88.90        12.99 o
  13   4   3       2826.65       2947.02        79.98 o
  14   4   3         61.00         29.06         9.37 o
  15   4   3       2931.61       3394.97        92.21 o
  16   4   3        186.09        160.67        16.31 o
  17   4   3       1102.22        914.10        60.61 o
 -18   5   3          3.57         20.41        10.91 o
 -17   5   3        648.63        586.70        41.11 o
 -16   5   3        377.20        440.59        27.70 o
 -15   5   3       3637.21       3533.27        73.45 o
 -14   5   3        373.40        336.79        34.43 o
 -13   5   3       6583.21       6515.19        74.68 o
 -12   5   3        186.60        159.77        16.75 o
 -11   5   3      12520.01      13449.64       108.50 o
 -10   5   3        171.23        127.53        12.11 o
  -9   5   3       9433.72       9995.08        91.49 o
  -8   5   3         37.34         16.87         5.81 o
  -7   5   3       1491.58       1453.31        56.50 o
  -6   5   3        487.30        458.42        10.11 o
  -5   5   3      11986.03      11701.25       116.92 o
  -4   5   3        569.84        919.63        26.27 o
  -3   5   3      16769.52      17717.37       107.95 o
  -2   5   3      10461.95       9270.24        47.55 o
  -1   5   3      58681.94      55633.10       170.81 o
   0   5   3       1216.60       1066.32        17.21 o
   1   5   3      59228.45      64036.50       249.10 o
   2   5   3       6377.96       6177.31        42.54 o
   3   5   3      19368.73      18501.71       127.56 o
   4   5   3         14.07          6.26         3.49 o
   5   5   3      14109.53      14600.45        83.55 o
   6   5   3        138.56         76.99         6.42 o
   7   5   3        968.11        971.32        23.07 o
   8   5   3       2300.53       2218.53        39.81 o
   9   5   3       1634.89       1608.98        48.21 o
  10   5   3         57.72         42.24         5.81 o
  11   5   3       1204.97       1361.28        60.07 o
  12   5   3        899.25        876.79        46.70 o
  13   5   3       2661.78       2745.03        74.77 o
  14   5   3       1981.18       1637.77        83.02 o
  15   5   3       1836.30       2137.63       104.36 o
  16   5   3       1058.08        932.53        60.44 o
  17   5   3       1509.32       1334.34        88.82 o
 -18   6   3        254.06        163.77        45.80 o
 -17   6   3          8.00         33.05         7.93 o
 -16   6   3         96.67         63.90        10.54 o
 -15   6   3         45.06         70.89         9.80 o
 -14   6   3       4391.68       4584.05        90.88 o
 -13   6   3        881.38        612.74        35.43 o
 -12   6   3       1856.11       1866.18        62.17 o
 -11   6   3        188.21        164.03        11.32 o
 -10   6   3       2967.17       3242.13        46.81 o
  -9   6   3         46.25         31.54         6.12 o
  -8   6   3       1955.78       1799.98        27.50 o
  -7   6   3        157.90        133.65         6.69 o
  -6   6   3       6040.59       5815.74        63.49 o
  -5   6   3       1253.86       1108.75        31.65 o
  -4   6   3       2051.94       2157.31        38.83 o
  -3   6   3       3097.44       3137.93        45.17 o
  -2   6   3       1293.51       1264.57        31.08 o
  -1   6   3       9183.43       9573.87        63.62 o
   0   6   3        969.74        780.43        14.70 o
   1   6   3       6399.05       6865.40        46.13 o
   2   6   3       9446.07       8752.38        61.20 o
   3   6   3          5.89         12.05         5.95 o
   4   6   3      13194.09      13834.56       130.61 o
   5   6   3        673.82        603.87        17.94 o
   6   6   3        684.70        717.38        20.56 o
   7   6   3       1169.42       1190.76        25.07 o
   8   6   3        263.05        255.54        12.26 o
   9   6   3         50.50         78.73        11.40 o
  10   6   3        421.54        400.03        27.19 o
  11   6   3       1760.72       1756.13        64.38 o
  12   6   3        112.83        116.02        10.93 o
  13   6   3        160.72        128.45        16.49 o
  14   6   3        903.77        858.69        79.25 o
  15   6   3         62.04        110.02        15.15 o
  16   6   3       1082.36       1180.66        76.19 o
 -17   7   3       1206.20       1265.91       130.58 o
 -16   7   3         24.86         29.27        16.01 o
 -14   7   3         34.07         30.50         8.11 o
 -13   7   3      17589.45      18928.49       277.80 o
 -12   7   3        538.56        553.43        33.40 o
 -11   7   3      17343.63      18287.20       160.83 o
 -10   7   3        944.16        862.91        36.70 o
  -9   7   3       9151.42       9187.50        92.38 o
  -8   7   3       4591.31       4451.74        53.64 o
  -7   7   3      12746.56      12056.34       110.07 o
  -6   7   3       1768.30       1618.58        48.86 o
  -5   7   3      37163.27      38640.00       233.06 o
  -4   7   3      27999.05      28177.88       186.95 o
  -3   7   3      14522.83      13023.40       240.83 o
  -2   7   3      15339.77      15518.33        84.10 o
  -1   7   3      10056.33       9767.22        66.91 o
   0   7   3         51.45         18.54         3.10 o
   1   7   3        611.62        476.46        15.18 o
   2   7   3        830.46        768.85        14.90 o
   3   7   3        646.27        483.22        16.56 o
   4   7   3       4244.53       3587.50        40.18 o
   5   7   3       1431.73       1194.27        16.30 o
   6   7   3       5960.27       5865.56        60.38 o
   7   7   3       4601.74       4756.49        56.77 o
   8   7   3          9.18         15.70         4.90 o
   9   7   3        165.78        175.62        16.90 o
  10   7   3       1291.08       1187.24        41.78 o
  11   7   3        889.43        700.81        36.58 o
  12   7   3       1594.78       1509.55       104.32 o
  13   7   3         27.89         25.18         5.00 o
  14   7   3       2510.33       2820.08        64.32 o
  15   7   3         36.42         37.78        12.20 o
  16   7   3       3108.15       3189.79       143.69 o
 -17   8   3       2816.57       2479.00       191.64 o
 -16   8   3        795.53        719.25        87.10 o
 -15   8   3       2982.87       2782.02       140.08 o
 -14   8   3        222.52        208.34        26.44 o
 -13   8   3       2798.43       2863.19        70.34 o
 -12   8   3        284.15        207.50        25.09 o
 -11   8   3       2314.16       2516.84        70.70 o
 -10   8   3        147.17        111.90         8.26 o
  -9   8   3        289.44        345.31        16.56 o
  -8   8   3        141.04        109.38        10.15 o
  -7   8   3         43.14         44.97         8.47 o
  -6   8   3       1642.20       1374.89        30.23 o
  -5   8   3         43.29         34.92         7.70 o
  -4   8   3      16783.60      16189.50       149.88 o
  -3   8   3       8929.06       8982.12        65.88 o
  -2   8   3       4664.38       4809.75        40.93 o
  -1   8   3      27769.62      28051.63       145.78 o
   0   8   3      12848.36      13625.99        96.85 o
   1   8   3       2267.83       2178.59        28.42 o
   2   8   3      20262.79      20829.15       105.92 o
   3   8   3        120.46        158.49         9.09 o
   4   8   3       8630.38       7705.97        63.22 o
   5   8   3       3901.55       3598.41        47.34 o
   6   8   3      26146.25      28104.88       156.26 o
   7   8   3         36.39         25.10         6.72 o
   8   8   3      31963.91      34673.45       262.84 o
   9   8   3        498.20        474.95        41.60 o
  10   8   3      17554.18      19044.09       160.21 o
  11   8   3        662.08        700.19        34.62 o
  12   8   3       3674.89       3941.90        76.13 o
  13   8   3          8.22         13.73         4.99 o
  14   8   3       1917.72       1544.39        86.60 o
  15   8   3        948.17        841.66        48.44 o
  16   8   3       1234.42       1165.39       118.57 o
 -17   9   3        250.93        229.97        33.78 o
 -16   9   3       3195.11       3593.61       219.34 o
 -15   9   3         72.32         93.07        30.20 o
 -14   9   3       3497.30       3887.01        76.28 o
 -13   9   3        322.19        287.93        25.68 o
 -12   9   3        978.47        842.49        32.25 o
 -11   9   3          8.43          8.67         3.06 o
 -10   9   3        769.18        805.96        35.19 o
  -9   9   3       1603.19       1442.65       127.08 o
  -8   9   3       4327.18       4267.31        93.93 o
  -7   9   3      11507.67      11433.53       196.31 o
  -6   9   3       1415.21       1343.74        45.00 o
  -5   9   3       1136.48       1411.37        39.29 o
  -4   9   3        277.94        206.39        19.51 o
  -3   9   3       3498.53       3804.54        53.15 o
  -2   9   3       2989.87       2718.92        42.44 o
  -1   9   3       3215.77       3064.62        33.67 o
   0   9   3      34669.89      34769.72       145.56 o
   1   9   3      21077.18      21735.81       139.99 o
   2   9   3      15032.75      14904.56        98.65 o
   3   9   3      36276.76      38189.46       196.10 o
   4   9   3       1997.52       1786.84        20.08 o
   5   9   3       6035.28       5875.87        62.94 o
   6   9   3       4057.73       3967.74        48.71 o
   7   9   3      20903.99      22364.24       182.13 o
   8   9   3        105.59         66.24         5.96 o
   9   9   3      26984.14      29745.82       351.30 o
  10   9   3        968.62        961.12        40.95 o
  11   9   3      11909.83      13243.67       216.86 o
  12   9   3       1505.41       1347.36        41.54 o
  13   9   3        854.63        760.04        60.01 o
  14   9   3        398.33        318.27        42.63 o
  15   9   3       1307.59       1295.84       133.03 o
 -16  10   3       2325.11       2131.32       213.61 o
 -15  10   3         12.37         23.96        13.39 o
 -14  10   3       4380.00       4202.40       261.87 o
 -13  10   3         23.66         12.92        14.81 o
 -12  10   3       5130.60       5048.85       113.59 o
 -11  10   3        288.83        199.39        25.01 o
 -10  10   3       4064.19       4169.89       156.66 o
  -9  10   3         29.83         42.07        25.01 o
  -8  10   3      14105.44      14534.21       201.78 o
  -7  10   3        506.02        464.18        58.86 o
  -6  10   3      10518.55      11291.86       188.45 o
  -5  10   3        185.66        136.14        12.52 o
  -4  10   3       9057.73       9088.37       114.92 o
  -3  10   3       1906.77       1855.95        31.01 o
  -2  10   3      16887.20      17690.30        94.93 o
  -1  10   3       1098.75       1071.35        17.59 o
   0  10   3       6224.96       6078.37        59.93 o
   1  10   3        400.15        434.76        18.23 o
   2  10   3         40.16         15.86         3.76 o
   3  10   3          2.39         15.30         3.89 o
   4  10   3       1673.18       1424.14        26.46 o
   5  10   3        465.69        338.33        12.78 o
   6  10   3        254.52        230.79        13.50 o
   7  10   3         10.14         18.44         5.42 o
   8  10   3        629.29        530.04        25.53 o
   9  10   3        535.82        535.62        27.05 o
  10  10   3       2669.39       2962.84        66.06 o
  11  10   3        395.60        344.44        29.30 o
  12  10   3        454.73        393.19        42.97 o
  13  10   3       1982.55       1757.54        67.62 o
  14  10   3        590.59        489.28        55.95 o
  15  10   3        502.09        443.30        46.83 o
 -16  11   3        180.45        186.13        23.67 o
 -15  11   3        346.11        343.68        41.97 o
 -14  11   3        538.77        499.46        53.65 o
 -13  11   3       2366.73       2585.66        83.85 o
 -12  11   3         44.94         37.49        15.16 o
 -11  11   3       1486.66       1693.13       140.29 o
 -10  11   3       1802.47       1999.61       152.69 o
  -9  11   3         93.66        113.05        24.66 o
  -8  11   3        329.41        266.10        42.51 o
  -7  11   3        522.73        506.78        68.33 o
  -6  11   3         25.70         26.16         8.88 o
  -5  11   3      11057.61      11535.67       168.37 o
  -4  11   3       6320.61       6063.37        98.56 o
  -3  11   3       2030.25       1788.09        28.18 o
  -2  11   3       4256.79       4131.53        49.53 o
  -1  11   3         42.98         54.27         5.97 o
   0  11   3        284.48        269.88        12.17 o
   1  11   3        464.51        490.71        22.71 o
   2  11   3        852.67        931.08        17.94 o
   3  11   3        128.28        120.89         6.35 o
   4  11   3        538.67        480.97        22.40 o
   5  11   3         43.43         48.13         4.57 o
   6  11   3         66.76         61.55         7.27 o
   7  11   3        633.71        572.12        23.24 o
   8  11   3        242.04        221.29        19.36 o
   9  11   3        125.12        119.72        11.01 o
  10  11   3         49.99         30.93         5.93 o
  11  11   3        505.40        390.44        38.44 o
  12  11   3          1.05         11.99         7.57 o
  13  11   3        225.84        322.00        41.48 o
  14  11   3        182.79        134.83        18.95 o
 -15  12   3        443.19        427.82        43.95 o
 -14  12   3       2817.43       3322.92        72.63 o
 -13  12   3        583.06        536.41       114.25 o
 -12  12   3       5910.47       6765.16       128.86 o
 -11  12   3          4.04         12.28         9.80 o
 -10  12   3       3500.72       3790.45       221.81 o
  -9  12   3       1019.43       1210.31       107.16 o
  -8  12   3       5204.10       5327.73       141.12 o
  -7  12   3       5384.65       5517.02        99.68 o
  -6  12   3       9658.52       9756.26       158.23 o
  -5  12   3       6514.41       6601.60       110.97 o
  -4  12   3      11320.74      11319.51       134.87 o
  -3  12   3       3363.18       3159.66        38.11 o
  -2  12   3      16453.65      17266.52       137.35 o
  -1  12   3       2588.49       2314.84        43.70 o
   0  12   3      15938.42      16266.52       131.39 o
   1  12   3       4745.96       4993.29        60.53 o
   2  12   3        317.95        380.20        18.02 o
   3  12   3        233.54        217.42        14.10 o
   4  12   3        125.91        152.69         9.75 o
   5  12   3         47.85         52.15         4.64 o
   6  12   3       2618.11       2619.67        54.01 o
   7  12   3         11.24         13.56         3.25 o
   8  12   3       2683.55       2654.27        59.19 o
   9  12   3        271.45        179.96        18.76 o
  10  12   3        687.14        535.90        45.44 o
  11  12   3       1011.47        950.47        36.39 o
  12  12   3        581.99        536.20        50.90 o
  13  12   3       1398.06       1272.63        83.07 o
  14  12   3        426.59        287.23        35.97 o
 -14  13   3        551.26        576.14        45.36 o
 -13  13   3       1012.14       1068.35        79.52 o
 -12  13   3         20.38         32.66        28.15 o
 -10  13   3         22.68         37.49        11.61 o
  -9  13   3       1789.39       1791.15       163.55 o
  -8  13   3       3804.86       3800.06       127.02 o
  -7  13   3       2868.50       2972.32       114.09 o
  -6  13   3        551.87        457.31        60.99 o
  -5  13   3       2938.16       3085.56        76.29 o
  -4  13   3         75.65         68.59         7.70 o
  -3  13   3        610.83        592.20        20.72 o
  -2  13   3       3920.74       3587.62        58.09 o
  -1  13   3        816.06        750.27        22.11 o
   0  13   3       2373.56       2370.51        43.09 o
   1  13   3        678.76        568.86        24.96 o
   2  13   3       1726.16       1694.72        40.68 o
   3  13   3        307.69        347.01        19.39 o
   4  13   3       7033.57       7055.12        84.83 o
   5  13   3        570.58        605.95        25.79 o
   6  13   3        757.71        664.16        34.30 o
   7  13   3        359.51        423.02        21.64 o
   8  13   3        152.55        133.54        18.04 o
   9  13   3         41.53         22.19        14.52 o
  10  13   3         17.96         18.53        16.96 o
  11  13   3        124.85         98.96        16.65 o
  12  13   3        496.79        435.82        34.45 o
  13  13   3          1.85         29.72        10.32 o
 -14  14   3          3.96         21.16        10.09 o
 -13  14   3       2187.31       2428.54       194.27 o
 -12  14   3          3.11         37.85        15.05 o
 -11  14   3          5.32         18.80        12.26 o
 -10  14   3          7.85         11.81         8.58 o
  -9  14   3        469.98        567.84        77.35 o
  -8  14   3         70.45         46.62        15.00 o
  -7  14   3        308.01        316.74        43.10 o
  -6  14   3        103.77        119.03        16.71 o
  -5  14   3        441.91        384.51        42.69 o
  -4  14   3       2036.41       2095.37        91.19 o
  -3  14   3       7828.47       8314.73        84.37 o
  -2  14   3      10885.50      11089.35        86.61 o
  -1  14   3      10651.10      11125.03        98.11 o
   0  14   3       1603.05       1379.11        32.73 o
   1  14   3       6983.91       7176.73        87.48 o
   2  14   3       7407.27       7725.13        98.84 o
   3  14   3       4518.90       4846.80        66.13 o
   4  14   3      14335.16      14744.72       139.02 o
   5  14   3       1704.95       1524.48        47.53 o
   6  14   3       7047.88       7311.13       113.36 o
   7  14   3          9.28         10.94         3.78 o
   8  14   3      13048.40      14298.15       319.56 o
   9  14   3        180.60        139.25        28.97 o
  10  14   3      15604.91      17464.50       364.47 o
  11  14   3          0.10         30.01        24.12 o
  12  14   3       5381.89       6012.16       272.65 o
  13  14   3         20.05         23.92        15.20 o
 -13  15   3        359.21        240.95        30.99 o
 -12  15   3        601.10        540.73        75.07 o
 -11  15   3        744.75        793.75        60.31 o
  -9  15   3       2117.99       2193.12       149.10 o
  -8  15   3        223.10        262.84        40.75 o
  -7  15   3       4492.81       5157.29       226.05 o
  -6  15   3        319.20        281.16        42.32 o
  -5  15   3       1379.46       1257.73       169.34 o
  -4  15   3        509.12        503.88        41.11 o
  -3  15   3        980.58        947.21        31.01 o
  -2  15   3       1890.08       1887.32        55.09 o
  -1  15   3        139.04        115.70         8.38 o
   0  15   3         55.32         36.04         3.95 o
   1  15   3         22.28         17.81         4.48 o
   2  15   3         35.02         23.52         6.16 o
   3  15   3        598.79        601.23        39.14 o
   4  15   3        299.69        256.53        18.96 o
   5  15   3       1204.99       1249.54        32.76 o
   6  15   3       1673.03       1708.69        40.35 o
   7  15   3        361.50        318.18        47.88 o
   8  15   3        518.07        408.14        68.16 o
   9  15   3        164.17        228.34        52.12 o
  10  15   3          0.83         22.42        12.90 o
  11  15   3        562.91        515.99        47.87 o
  12  15   3        302.74        204.66        29.02 o
 -12  16   3       3784.13       3770.86       243.10 o
 -11  16   3         12.66         34.25        12.80 o
 -10  16   3       3806.33       3842.68       283.02 o
  -9  16   3         89.48         69.82        25.20 o
  -8  16   3       1872.42       1929.30        91.20 o
  -7  16   3        233.90        214.57        40.65 o
  -6  16   3       3910.68       4167.73       119.50 o
  -5  16   3       3256.33       3777.19       150.79 o
  -4  16   3       1460.51       1420.99       136.52 o
  -3  16   3       3196.62       3408.01        58.25 o
  -2  16   3       2936.46       2895.31        58.37 o
  -1  16   3       2718.83       2908.07        55.96 o
   0  16   3       3752.42       4042.95        64.68 o
   1  16   3       1876.26       1661.73        47.14 o
   2  16   3       2984.10       3017.83        56.09 o
   3  16   3        378.85        331.57        28.48 o
   4  16   3       1716.79       1813.50        34.93 o
   5  16   3        342.37        317.08        38.08 o
   6  16   3        589.37        623.46        67.46 o
   7  16   3          1.48         24.11         9.66 o
   8  16   3         17.81         29.14        13.23 o
   9  16   3          8.12         41.17        17.86 o
  10  16   3        158.74        138.33        32.36 o
  11  16   3        252.28        309.12        45.99 o
 -11  17   3        659.20        563.42        45.20 o
 -10  17   3         10.56         30.20         9.36 o
  -9  17   3         22.35         37.16        30.89 o
  -8  17   3          1.16         43.35        11.77 o
  -7  17   3        287.40        239.67        28.98 o
  -6  17   3          0.24         23.97        16.63 o
  -5  17   3        106.44         76.21        25.15 o
  -4  17   3       1550.54       1693.63       112.90 o
  -3  17   3         46.89         34.82         7.41 o
  -2  17   3       1303.25       1288.43        69.24 o
  -1  17   3       1009.67        963.88        55.12 o
   0  17   3          0.06          9.09         2.65 o
   1  17   3       1042.06       1035.75        83.94 o
   2  17   3         49.54         43.91         5.90 o
   3  17   3        167.10        121.92        14.86 o
   4  17   3         11.43         15.02         9.96 o
   5  17   3         55.26         78.72        27.61 o
   6  17   3        852.85        709.46        51.95 o
   7  17   3          3.22         22.41         7.68 o
   8  17   3        221.34        172.28        38.74 o
   9  17   3          7.82         28.58        22.85 o
  10  17   3        213.46        167.02        26.30 o
  -9  18   3          8.68         37.14        10.07 o
  -8  18   3       5418.69       6182.48       174.66 o
  -6  18   3       4836.34       5493.77       189.27 o
  -5  18   3        342.36        395.02        31.78 o
  -4  18   3       3309.48       3548.63        74.48 o
  -3  18   3        776.08        885.26        88.43 o
  -2  18   3       4830.90       4846.02       171.26 o
  -1  18   3       1859.93       1719.21        61.07 o
   0  18   3        915.34        860.06        58.69 o
   1  18   3         91.64         96.14        13.92 o
   2  18   3        505.13        433.77        25.66 o
   3  18   3        194.76        158.71        33.83 o
   4  18   3       1351.09       1202.76        99.39 o
   5  18   3       1578.09       1686.35       117.13 o
   6  18   3        143.45        141.38        17.91 o
   7  18   3         16.38         29.86         9.19 o
   8  18   3        472.05        425.36        50.80 o
  -8  19   3          0.15         31.35        17.41 o
  -7  19   3        863.85        856.96       124.79 o
  -6  19   3       1632.34       1775.42       126.23 o
  -4  19   3       1384.66       1431.69       108.31 o
  -3  19   3       1021.71       1011.68        85.64 o
  -2  19   3       4032.96       4304.53        75.58 o
  -1  19   3         28.41         36.47        10.26 o
   1  19   3        286.52        196.48        24.81 o
   2  19   3        805.41        781.33        70.49 o
   3  19   3       3050.59       2979.47       227.66 o
   4  19   3        457.53        399.93        39.37 o
   5  19   3       1629.78       1567.61        77.77 o
   6  19   3         78.51         58.53        15.54 o
   7  19   3       2430.50       2781.81       183.01 o
  -6  20   3          9.34         20.04        13.14 o
  -5  20   3        102.23         53.16        14.14 o
  -4  20   3        250.73        247.40        37.81 o
  -3  20   3        269.35        210.27        26.01 o
  -2  20   3        241.66        170.15        32.46 o
   3  20   3        646.69        591.64        76.00 o
   4  20   3       5717.68       6305.57       148.18 o
 -18   0   4       1686.90       1926.99       100.34 o
 -17   0   4         28.15         41.68         9.18 o
 -16   0   4       8989.02       9736.58       255.81 o
 -15   0   4        439.52        464.92        76.35 o
 -14   0   4      26375.62      27648.78       401.62 o
 -13   0   4       3744.17       3431.28        83.40 o
 -12   0   4       1979.45       2265.27        86.62 o
 -11   0   4      19223.25      19220.23       257.93 o
 -10   0   4      40045.85      39840.32       342.56 o
  -9   0   4       3918.18       3712.18        62.93 o
  -8   0   4      61833.84      62898.80       361.82 o
  -7   0   4      17870.45      16867.89       133.27 o
  -6   0   4      29424.57      26806.33       149.73 o
  -5   0   4      69053.19      70350.77       371.69 o
  -4   0   4         51.71         35.45         7.36 o
  -3   0   4       6941.61       6342.13        59.08 o
  -2   0   4       3011.63       2859.11        36.09 o
  -1   0   4      11820.47      11669.41        82.55 o
   0   0   4         46.47         93.17         7.18 o
   1   0   4      26178.08      26052.41       141.26 o
   2   0   4       1981.64       1498.50        26.35 o
   3   0   4        144.70         44.33         6.95 o
   4   0   4        791.09        485.63        35.94 o
   5   0   4       7542.58       7178.90        86.16 o
   6   0   4       6826.94       7587.60        92.57 o
   7   0   4       2457.95       2307.57        58.72 o
   8   0   4       1680.15       1451.41        37.07 o
   9   0   4       7110.52       7599.19       148.77 o
  10   0   4        956.72        727.53        63.65 o
  11   0   4       2862.89       2688.09        77.13 o
  12   0   4        765.96        914.45        79.64 o
  13   0   4      15420.33      17311.03       459.75 o
  14   0   4       4720.78       4444.72       116.60 o
  15   0   4      10883.90      11606.97       245.86 o
  16   0   4       7228.06       7399.97       133.15 o
  17   0   4       2077.97       1649.21       150.50 o
 -18   1   4        274.23        184.59        19.51 o
 -17   1   4        989.53        870.33        59.56 o
 -16   1   4        311.93        274.61        27.42 o
 -15   1   4       2538.25       2492.72        97.52 o
 -14   1   4        115.44        111.82        12.41 o
 -13   1   4        105.93         88.86        10.09 o
 -12   1   4        164.73        123.71        17.90 o
 -11   1   4       6150.22       6311.12       150.89 o
 -10   1   4       1780.08       1492.34        42.16 o
  -9   1   4       2787.87       2520.95        68.46 o
  -8   1   4       1042.99       1150.39        24.04 o
  -7   1   4        110.26        200.81        15.09 o
  -6   1   4       9839.71       9595.13        84.54 o
  -5   1   4       1077.61       1147.18        21.04 o
  -4   1   4      18818.60      16914.01       101.68 o
  -3   1   4       8669.54       8214.13        52.24 o
  -2   1   4        347.73        610.48        13.35 o
  -1   1   4      25507.39      22458.68        85.67 o
   0   1   4      14508.29      17532.84        69.05 o
   1   1   4       4279.31       2961.22        27.40 o
   2   1   4       4880.35       6587.69        44.44 o
   3   1   4      14605.06      12606.41        70.87 o
   4   1   4          2.17         14.56         3.84 o
   5   1   4       9243.53      10161.77        72.59 o
   6   1   4       4892.19       4457.44        44.38 o
   7   1   4       8841.95       8938.94        73.94 o
   8   1   4       1727.07       1829.96        23.19 o
   9   1   4       4126.57       4314.58        74.05 o
  10   1   4        671.64        647.45        27.12 o
  11   1   4       1803.66       1603.74        59.13 o
  12   1   4       2565.41       2732.78        73.04 o
  13   1   4        157.30        111.08        20.67 o
  14   1   4       1606.50       1524.55        96.42 o
  15   1   4         41.83         46.21         9.79 o
  16   1   4        362.80        304.19        40.30 o
  17   1   4         45.05         36.93        11.89 o
 -18   2   4         12.21         17.84         6.62 o
 -17   2   4        506.32        516.32        33.67 o
 -16   2   4        247.32        179.19        22.84 o
 -15   2   4       2527.22       2724.55        92.34 o
 -14   2   4        923.89        969.95        72.52 o
 -13   2   4         17.07         31.21         5.81 o
 -12   2   4        528.62        470.82        29.64 o
 -11   2   4        119.60        145.26        10.81 o
 -10   2   4       6024.07       6328.50        68.63 o
  -9   2   4        727.21        770.69        24.25 o
  -8   2   4       7547.16       7826.80        66.32 o
  -7   2   4      10175.23       9324.15        67.07 o
  -6   2   4       4364.40       4311.37        42.00 o
  -5   2   4       1604.26       1849.77        22.86 o
  -4   2   4         81.11         62.12         5.07 o
  -3   2   4       1239.18       1235.33        15.85 o
  -2   2   4      10569.44      11021.37        55.85 o
  -1   2   4       1822.71       1891.19        21.47 o
   0   2   4     206269.33     201081.73      1272.74 o
   1   2   4       4480.71       4739.24        41.30 o
   2   2   4      84802.91      81505.07       356.19 o
   3   2   4        155.17        426.69        18.04 o
   4   2   4       2093.82       2063.42        30.01 o
   5   2   4       2356.82       2291.51        27.37 o
   6   2   4      54524.94      57477.96       330.96 o
   7   2   4         40.85         42.21         6.97 o
   8   2   4      15416.30      15139.91        92.69 o
   9   2   4       6809.27       6850.28       100.22 o
  10   2   4       6129.22       6334.86        71.34 o
  11   2   4        517.89        346.45        23.45 o
  12   2   4       5356.92       5260.03        87.05 o
  13   2   4        347.87        400.64        31.60 o
  14   2   4       7733.72       8730.42       184.48 o
  15   2   4        593.38        534.74        37.09 o
  16   2   4       1915.10       1903.50       103.85 o
  17   2   4        173.03        127.44        16.05 o
 -18   3   4        182.66        199.07        19.46 o
 -17   3   4        281.64        189.46        18.73 o
 -16   3   4       1032.93       1024.64        60.67 o
 -15   3   4          1.08         19.20         7.53 o
 -14   3   4       1013.48       1002.47        51.10 o
 -13   3   4         44.97         43.23         6.18 o
 -12   3   4        626.15        592.59        30.02 o
 -11   3   4       4419.54       4315.99        60.86 o
 -10   3   4         11.05         25.85         3.97 o
  -9   3   4       2419.52       2354.60        33.96 o
  -8   3   4          0.12         23.55         6.27 o
  -7   3   4       2465.43       2327.50        25.86 o
  -6   3   4       5144.64       4869.41        51.05 o
  -5   3   4       8164.19       8952.29        87.86 o
  -4   3   4         71.69         82.22         7.75 o
  -3   3   4       3428.48       3111.47        45.01 o
  -2   3   4       6243.48       7310.71        46.86 o
  -1   3   4        291.42        467.27        20.79 o
   0   3   4      55342.32      54808.59       145.03 o
   1   3   4      50480.16      47508.91       167.38 o
   2   3   4       3142.48       2399.89        26.56 o
   3   3   4       8048.18       8491.98        56.52 o
   4   3   4        305.42        345.54        17.07 o
   5   3   4       1219.38       1108.58        24.10 o
   6   3   4        802.06        858.47        21.69 o
   7   3   4       1696.55       1746.30        33.77 o
   8   3   4       2147.99       1835.74        33.77 o
   9   3   4        394.98        464.05        25.81 o
  10   3   4       2227.71       2092.87        53.94 o
  11   3   4        954.20        908.21        53.35 o
  12   3   4       1138.14        972.36        72.16 o
  13   3   4       3836.18       4103.35       101.77 o
  14   3   4        988.72        944.92        89.80 o
  15   3   4         96.54        152.29        14.23 o
  16   3   4         11.76         32.98        10.19 o
  17   3   4          3.04         42.87         7.32 o
 -18   4   4         26.23         31.35         8.11 o
 -17   4   4       1725.03       1438.60        85.25 o
 -16   4   4        256.42        189.30        27.65 o
 -15   4   4       1937.31       1775.54        84.52 o
 -14   4   4       2396.40       2207.34        90.15 o
 -13   4   4       3023.54       3061.02        81.24 o
 -12   4   4        113.58         88.65        13.88 o
 -11   4   4       3430.84       3392.07        52.82 o
 -10   4   4        108.48        104.37         6.90 o
  -9   4   4        336.38        310.63        16.51 o
  -8   4   4       5289.44       4850.22        60.12 o
  -7   4   4        851.31       1222.61        22.92 o
  -6   4   4       9317.85       8703.07        60.80 o
  -5   4   4       5970.46       5842.11        48.53 o
  -4   4   4       5524.13       5537.79        48.60 o
  -3   4   4       4984.24       4843.63        74.13 o
  -2   4   4      17488.59      16514.11       106.02 o
  -1   4   4       4858.96       5019.34        45.90 o
   0   4   4     139372.06     140841.75       392.63 o
   1   4   4       1415.21       1457.06        18.25 o
   2   4   4      28238.95      28314.47       209.14 o
   3   4   4       4804.79       4850.33        45.36 o
   4   4   4       7651.33       6952.32        62.79 o
   5   4   4        644.92        691.63        19.29 o
   6   4   4      25928.35      27067.34       136.92 o
   7   4   4          2.77          8.06         5.68 o
   8   4   4      18176.40      19158.29       110.71 o
   9   4   4        921.90        855.34        31.64 o
  10   4   4       6029.91       5899.21       107.53 o
  11   4   4          0.92         30.44         9.70 o
  12   4   4       2818.70       2827.91        74.16 o
  13   4   4        384.22        325.97        37.33 o
  14   4   4       3019.07       3054.52       103.47 o
  15   4   4         50.48         61.44        13.06 o
  16   4   4       1601.94       1704.43       133.38 o
  17   4   4         37.50         32.72         6.39 o
 -18   5   4        379.04        339.70        36.41 o
 -17   5   4       2260.25       2763.14       144.01 o
 -16   5   4         74.82         39.37         8.67 o
 -15   5   4       5798.19       6354.84       114.93 o
 -14   5   4        191.98        163.76        17.40 o
 -13   5   4       9932.60      10462.96       116.01 o
 -12   5   4       2581.53       2721.04        74.01 o
 -11   5   4      16890.02      17817.59       192.16 o
 -10   5   4       6466.96       6640.59        73.68 o
  -9   5   4      31762.64      32805.00       191.30 o
  -8   5   4       7861.02       8205.65        68.84 o
  -7   5   4       8698.58       8806.21        70.06 o
  -6   5   4      52660.33      54065.22       206.82 o
  -5   5   4        611.41        590.23        25.16 o
  -4   5   4      19305.56      19467.01        90.04 o
  -3   5   4      11489.56      11783.59       107.61 o
  -2   5   4      24847.97      24550.23        94.65 o
  -1   5   4        991.42        822.13        27.65 o
   0   5   4     123594.29     131633.53       311.23 o
   1   5   4      22191.95      20499.80        83.13 o
   2   5   4      10162.38       9513.81        53.41 o
   3   5   4        243.02        277.43        14.61 o
   4   5   4       4340.30       4576.82        41.10 o
   5   5   4         38.82         89.90         7.16 o
   6   5   4         19.08         18.48         4.68 o
   7   5   4      36347.45      37367.41       198.55 o
   8   5   4       2227.68       2072.14        33.04 o
   9   5   4       4823.13       4744.76        69.21 o
  10   5   4       3501.51       3346.99        72.25 o
  11   5   4       1951.28       1930.06        86.66 o
  12   5   4        995.80        997.06        60.57 o
  13   5   4          7.52         17.31         6.45 o
  14   5   4       4727.57       5376.20        91.25 o
  15   5   4        865.38        626.45        48.37 o
  16   5   4       2825.84       2857.45        96.37 o
 -18   6   4       1744.57       1561.09       109.05 o
 -17   6   4         27.26         62.90        20.28 o
 -16   6   4       9873.64      11720.91        90.82 o
 -15   6   4        241.44        176.59        19.75 o
 -14   6   4      12461.97      12725.04       179.50 o
 -13   6   4        326.99        355.31        21.33 o
 -12   6   4       9660.16      10240.19       105.82 o
 -11   6   4       2827.10       2629.17        48.97 o
 -10   6   4      28978.52      30236.59       282.01 o
  -9   6   4      12837.26      13282.84       117.58 o
  -8   6   4      20210.66      21837.50       118.01 o
  -7   6   4       1672.40       1527.67        29.00 o
  -6   6   4      13530.76      13441.87        88.67 o
  -5   6   4      10705.85      10646.03       110.80 o
  -4   6   4      29692.77      29896.44       186.53 o
  -3   6   4      17936.69      18205.57       126.55 o
  -2   6   4       5644.84       5582.91        89.58 o
  -1   6   4      20081.85      20428.28        96.10 o
   0   6   4       6400.52       5548.73        49.73 o
   1   6   4      20417.91      21136.60       122.27 o
   2   6   4       5338.62       5361.25        46.79 o
   3   6   4       5051.70       4857.89        44.36 o
   4   6   4          3.11         23.58         8.28 o
   5   6   4        194.47        318.58        16.80 o
   6   6   4        826.67        832.90        23.85 o
   7   6   4       1773.33       1687.28        30.39 o
   8   6   4       1916.61       1860.73        60.39 o
   9   6   4       2134.31       2095.88        56.15 o
  10   6   4         57.61         49.22         9.96 o
  11   6   4       9404.71       9868.50       134.09 o
  12   6   4        831.73        871.58        45.56 o
  13   6   4       2757.80       3112.86        96.41 o
  14   6   4       2040.81       2112.07        84.29 o
  15   6   4       2814.26       3066.41        87.41 o
  16   6   4       2039.91       1857.32       111.70 o
 -17   7   4         16.53         26.69        13.30 o
 -16   7   4       1392.53       1472.25        96.50 o
 -15   7   4        119.63        122.88        16.64 o
 -14   7   4       3280.04       3216.07        70.47 o
 -13   7   4        350.69        306.52        28.31 o
 -12   7   4        101.68        106.46        11.32 o
 -11   7   4       2625.41       2764.42        66.75 o
 -10   7   4        133.31        109.10        10.09 o
  -9   7   4       2034.29       2228.59        42.88 o
  -8   7   4        218.51        272.93         9.56 o
  -7   7   4       1058.00       1200.62        13.22 o
  -6   7   4      10469.18      10108.55       122.54 o
  -5   7   4      12662.82      12934.89       121.82 o
  -4   7   4       7458.78       7186.23        88.05 o
  -3   7   4      12533.82      12284.95        87.80 o
  -2   7   4       3716.05       3887.10        38.65 o
  -1   7   4      14501.58      14558.89       104.36 o
   0   7   4         56.91         54.84         5.59 o
   1   7   4      40370.63      40554.95       162.71 o
   2   7   4       9144.05       9223.12        64.97 o
   3   7   4      40148.32      40603.05       175.68 o
   4   7   4        275.02        334.93        16.79 o
   5   7   4      19942.15      20500.66       113.22 o
   6   7   4        228.81        183.85        10.52 o
   7   7   4      25056.61      25790.71       141.36 o
   8   7   4       8307.95       8443.99        93.43 o
   9   7   4       5968.64       6143.23        88.82 o
  10   7   4       2974.28       2898.15        88.11 o
  11   7   4       6012.30       6524.28        63.47 o
  12   7   4        484.45        429.43        38.05 o
  13   7   4       3840.69       3857.06        54.93 o
  14   7   4        725.08        761.48        48.91 o
  15   7   4        310.26        217.22        19.19 o
  16   7   4        613.70        518.04        42.97 o
 -17   8   4        769.48        704.96        79.24 o
 -16   8   4        348.25        341.73        32.63 o
 -15   8   4        337.91        301.36        54.40 o
 -14   8   4       1169.68       1230.49        91.91 o
 -13   8   4        379.21        323.76        22.89 o
 -12   8   4       1056.29        804.27        53.84 o
 -11   8   4         48.61         52.48         5.14 o
 -10   8   4       2313.01       2338.79        48.90 o
  -9   8   4        112.40         86.66         7.05 o
  -8   8   4       1962.51       1929.30        59.69 o
  -7   8   4       1033.97        908.76        55.16 o
  -6   8   4         27.07         47.10         9.50 o
  -5   8   4        176.50        188.89        14.86 o
  -4   8   4       4165.30       4039.43        82.52 o
  -3   8   4          9.57         13.54         3.12 o
  -2   8   4      24788.38      24010.14       200.17 o
  -1   8   4       1657.20       1902.46        29.34 o
   0   8   4      12493.77      12592.30        85.55 o
   1   8   4       3886.18       4024.64        43.07 o
   2   8   4       4156.04       4152.94        44.97 o
   3   8   4         96.76        107.38         6.73 o
   4   8   4      14087.67      14003.18       143.66 o
   5   8   4        517.13        491.00        24.63 o
   6   8   4       5993.08       6642.90        71.63 o
   7   8   4         60.36         40.28         5.42 o
   8   8   4        458.20        408.38        21.37 o
   9   8   4        720.72        614.79        35.55 o
  10   8   4       3208.66       3293.81        81.42 o
  11   8   4         75.83         36.76        10.37 o
  12   8   4        586.62        487.30        49.34 o
  13   8   4        536.22        564.42        34.44 o
  14   8   4         57.79         37.13         7.85 o
  15   8   4          0.71         13.28         5.46 o
  16   8   4         71.90         83.40        23.75 o
 -17   9   4        145.23         79.35        19.99 o
 -16   9   4       1007.56       1039.82       110.27 o
 -15   9   4        348.34        301.91        25.34 o
 -14   9   4        365.53        378.44        36.29 o
 -13   9   4       2446.29       2716.03        65.43 o
 -12   9   4        311.25        294.13        22.61 o
 -11   9   4       1524.55       1744.57        63.06 o
 -10   9   4         23.24         59.83        23.63 o
  -9   9   4       1162.16       1089.35       115.77 o
  -8   9   4        107.32         86.20        10.84 o
  -7   9   4       2581.46       2546.41        97.88 o
  -6   9   4       6767.62       6983.43       183.38 o
  -5   9   4       3428.38       3317.41        60.94 o
  -4   9   4         33.19          5.75         6.63 o
  -3   9   4       1137.41       1050.08         8.44 o
  -2   9   4        478.80        691.91        15.78 o
  -1   9   4      25004.63      25051.44       114.42 o
   0   9   4       9460.35       9484.86        74.72 o
   1   9   4      16292.67      16253.79       101.48 o
   2   9   4       5953.84       5807.97        58.38 o
   3   9   4      10931.22      10648.63        89.07 o
   4   9   4       2567.35       2398.96        33.86 o
   5   9   4       8924.61       9436.12        85.40 o
   6   9   4       1091.67       1022.24        21.54 o
   7   9   4       4139.78       4512.97        63.26 o
   8   9   4         75.36         61.34         6.68 o
   9   9   4       5504.99       5587.89        89.87 o
  10   9   4        356.84        341.30        23.01 o
  11   9   4       5329.09       5860.56       102.88 o
  12   9   4        458.02        438.79        38.46 o
  13   9   4        116.99        154.33        15.99 o
  14   9   4          4.42         16.10         5.62 o
  15   9   4       1019.53       1044.17       100.79 o
 -16  10   4          4.76          6.16        11.18 o
 -15  10   4       1195.36       1152.32       137.88 o
 -14  10   4       1039.71       1047.77        85.67 o
 -13  10   4         74.17         67.07        46.88 o
 -12  10   4        182.98        259.05        51.68 o
 -11  10   4        256.22        318.19        39.04 o
 -10  10   4         40.85         71.92        16.82 o
  -9  10   4       1118.71       1347.69       140.86 o
  -8  10   4        698.09        586.65        46.84 o
  -7  10   4         81.65        105.49        15.07 o
  -6  10   4       5670.21       6002.15       123.43 o
  -5  10   4       5604.35       5229.73        86.43 o
  -4  10   4       8069.19       7926.80       122.73 o
  -3  10   4       6630.81       6585.44        64.23 o
  -2  10   4        277.11        271.62        16.35 o
  -1  10   4        697.65        552.80        18.34 o
   0  10   4       2771.38       3030.32        40.97 o
   1  10   4       8052.48       8330.30        71.22 o
   2  10   4       6470.76       6431.39        64.97 o
   3  10   4          8.63         14.46         3.54 o
   4  10   4       6091.21       6021.55        78.58 o
   5  10   4       2161.86       2020.65        41.87 o
   6  10   4      14889.52      14833.65       117.87 o
   7  10   4       1860.21       1822.90        46.93 o
   8  10   4      12802.81      13908.15       116.84 o
   9  10   4        129.86         67.97        10.79 o
  10  10   4       2111.60       2063.58        68.07 o
  11  10   4         31.81         23.17         7.89 o
  12  10   4        742.64        604.25        38.28 o
  13  10   4       1950.28       2243.23       132.55 o
  14  10   4        502.90        365.97        56.44 o
  15  10   4        447.07        434.44        41.78 o
 -16  11   4        126.62         61.92        19.42 o
 -15  11   4       6228.64       6614.49       358.39 o
 -14  11   4        120.31         62.23        17.10 o
 -12  11   4        564.30        543.51        60.51 o
 -11  11   4       8786.89       9908.30       273.02 o
 -10  11   4       4674.65       5093.13       223.84 o
  -9  11   4      16689.20      18581.03       281.56 o
  -8  11   4       6466.74       7111.01       176.10 o
  -7  11   4      14317.19      14668.52       204.43 o
  -6  11   4       6423.29       6447.04       109.79 o
  -5  11   4      19784.06      20453.86       252.65 o
  -4  11   4       7204.05       7178.63       136.35 o
  -3  11   4      11119.80      11056.88       103.04 o
  -2  11   4       1709.25       1632.44        25.39 o
  -1  11   4         68.94        100.01         7.69 o
   0  11   4        300.96        302.32        15.27 o
   1  11   4        529.98        400.47        17.73 o
   2  11   4       6588.71       6401.04        71.21 o
   3  11   4         25.37         17.54         3.08 o
   4  11   4        356.15        334.48        19.65 o
   5  11   4        636.96        467.03        20.54 o
   6  11   4        505.69        438.78        22.45 o
   7  11   4        370.75        297.73        16.24 o
   8  11   4        908.03        854.92        40.78 o
   9  11   4       2457.42       2153.46        68.69 o
  10  11   4       1682.83       1696.61        37.41 o
  11  11   4       1337.19       1232.71        85.64 o
  12  11   4       4552.39       5174.51        63.05 o
  13  11   4         41.77         84.43        18.00 o
  14  11   4       1421.88       1247.00       133.21 o
 -15  12   4         96.94         31.55        13.96 o
 -14  12   4       3498.51       3700.34       188.57 o
 -13  12   4        193.78        165.81        23.65 o
 -12  12   4       1830.16       1884.42       147.61 o
 -11  12   4        209.88        202.62        34.27 o
 -10  12   4        762.20        854.14        72.92 o
  -9  12   4       1998.21       2124.33       106.35 o
  -8  12   4       1551.80       1569.74       129.97 o
  -7  12   4       5498.56       5787.77       127.44 o
  -6  12   4        357.41        341.42        27.38 o
  -5  12   4       3063.67       3022.20        70.52 o
  -4  12   4        162.16        213.90        18.13 o
  -3  12   4       3542.18       3491.54        48.11 o
  -2  12   4       1074.23        824.84        20.42 o
  -1  12   4       8038.76       7735.15        81.00 o
   0  12   4        803.34        831.04        17.80 o
   1  12   4       2954.10       3021.93        48.52 o
   2  12   4       1928.57       1892.96        36.42 o
   3  12   4         38.71         59.89         5.53 o
   4  12   4        654.73        576.29        29.05 o
   5  12   4         15.47         24.82         4.07 o
   6  12   4       4049.79       3918.98        70.22 o
   7  12   4        397.13        351.49        20.06 o
   8  12   4       2345.58       2525.00        74.97 o
   9  12   4        739.39        880.22        40.28 o
  10  12   4         15.23         14.07         3.92 o
  11  12   4       1441.60       1405.88        58.99 o
  12  12   4         29.24         53.00        14.92 o
  13  12   4         18.45         34.03        12.45 o
  14  12   4         26.78         45.57        11.28 o
 -14  13   4        184.03        143.85        23.95 o
 -13  13   4       1052.02       1049.76        72.42 o
 -12  13   4       1933.59       2031.97       163.97 o
 -11  13   4         16.37         55.95        20.79 o
 -10  13   4        563.74        474.99        69.41 o
  -9  13   4       1151.56       1240.04       103.42 o
  -8  13   4        511.43        596.82        66.55 o
  -7  13   4       2190.54       2279.73       140.68 o
  -6  13   4        524.82        486.36        47.24 o
  -5  13   4       7842.64       8079.32       161.68 o
  -4  13   4          1.48          9.45         5.41 o
  -3  13   4       4670.83       4675.23        54.07 o
  -2  13   4       1135.93       1019.66        28.24 o
  -1  13   4      16409.90      17062.48       161.21 o
   0  13   4         33.74         27.86         3.47 o
   1  13   4       9938.22      10634.83       104.20 o
   2  13   4        819.00        775.12        27.47 o
   3  13   4      10018.65      10161.13        81.49 o
   4  13   4        177.27        149.41        11.58 o
   5  13   4      13022.25      14447.31       106.05 o
   6  13   4         11.29         15.78         3.15 o
   7  13   4       6319.48       6549.59        99.66 o
   8  13   4         46.51         18.24         6.75 o
   9  13   4       4441.18       4799.33        73.86 o
  10  13   4        232.02        192.81        25.43 o
  11  13   4       2994.68       3128.16       167.69 o
  12  13   4        712.64        596.33        57.22 o
  13  13   4         98.55        107.79        22.17 o
 -14  14   4          5.31         20.02        10.51 o
 -13  14   4        142.92        116.57        17.72 o
 -11  14   4        538.37        516.36        50.33 o
 -10  14   4         47.41         62.44        24.17 o
  -9  14   4         19.80         70.81        35.65 o
  -8  14   4          4.04         34.11        13.03 o
  -7  14   4        168.37        175.08        29.70 o
  -6  14   4          5.82         27.63        18.00 o
  -5  14   4        461.28        388.18        48.96 o
  -4  14   4        747.33        635.27        43.07 o
  -3  14   4         43.73         39.04         4.77 o
  -2  14   4         83.00         87.76         7.89 o
  -1  14   4        110.81         89.98         7.80 o
   0  14   4        218.07        192.54        12.22 o
   1  14   4        181.81        118.11         9.60 o
   2  14   4         21.12         16.66         3.10 o
   3  14   4       1490.01       1428.34        45.22 o
   4  14   4        110.98        123.37         8.08 o
   5  14   4        201.82        207.69        13.28 o
   6  14   4        173.28        169.58        14.29 o
   7  14   4        259.28        232.50        20.75 o
   8  14   4        209.30        134.80        14.29 o
   9  14   4          0.92         24.93        18.20 o
  10  14   4         99.22        104.43        19.07 o
  11  14   4        107.97        194.96        33.78 o
  12  14   4        109.44        108.71        27.39 o
 -13  15   4         97.26         49.85        18.20 o
 -12  15   4          0.83         30.37        12.69 o
 -11  15   4        926.39        825.25        61.00 o
 -10  15   4        266.25        234.60        52.03 o
  -9  15   4        101.71         43.26        12.39 o
  -8  15   4         79.32         74.29        18.86 o
  -7  15   4       2852.34       3346.08       159.76 o
  -6  15   4        113.73        146.11        26.69 o
  -5  15   4       5831.34       6250.08       171.69 o
  -4  15   4        132.15         97.76        14.13 o
  -3  15   4        373.38        308.72        18.25 o
  -2  15   4        312.01        260.75        15.21 o
  -1  15   4       2181.69       2157.31        48.42 o
   0  15   4        432.56        299.08        16.97 o
   1  15   4       8016.69       8221.67        65.32 o
   2  15   4        338.50        279.83        17.28 o
   3  15   4       5571.58       5777.28        78.04 o
   4  15   4        499.35        347.28        24.29 o
   5  15   4       6001.09       6076.29       113.60 o
   6  15   4         25.77         26.98         3.81 o
   7  15   4       7639.33       8749.28       112.56 o
   8  15   4         36.42         14.81        12.50 o
   9  15   4       5213.39       5464.35       130.72 o
  10  15   4          1.75         33.92        11.99 o
  11  15   4       1447.47       1226.12        78.87 o
 -12  16   4        800.47        700.05        53.21 o
 -11  16   4        434.08        392.11        46.32 o
 -10  16   4       2956.30       2814.12       211.86 o
  -9  16   4       3258.03       3682.65        88.37 o
  -8  16   4       2545.11       2706.04       203.36 o
  -7  16   4       1789.22       2104.20       113.35 o
  -6  16   4        227.09        217.53        32.83 o
  -5  16   4       3995.72       4321.38       135.84 o
  -4  16   4        317.72        213.14        38.70 o
  -3  16   4       3192.75       3616.58        66.00 o
  -2  16   4         40.70         20.48         3.94 o
  -1  16   4        526.14        434.87        30.98 o
   0  16   4       2354.47       2529.88        62.20 o
   1  16   4        408.47        369.36        31.10 o
   2  16   4       3671.52       3558.04        67.94 o
   3  16   4        552.66        471.37        32.75 o
   4  16   4       2303.86       2481.26        80.42 o
   5  16   4          6.44         11.64         7.54 o
   6  16   4       1475.27       1567.96        79.40 o
   7  16   4        756.35        790.30        78.09 o
   8  16   4       1332.92       1507.65       226.83 o
   9  16   4       1175.28       1070.34       105.11 o
  10  16   4        609.23        661.72        40.31 o
 -11  17   4       2494.29       2411.72       186.48 o
  -9  17   4       4669.45       5182.13       126.18 o
  -8  17   4        533.04        459.15        41.05 o
  -7  17   4       7994.12       8687.64       182.80 o
  -6  17   4       4606.90       4747.10       151.92 o
  -5  17   4       1642.01       1801.66       103.80 o
  -4  17   4       2875.23       3231.25       122.25 o
  -3  17   4       1376.61       1316.28       136.02 o
  -2  17   4       3663.39       3844.30        63.06 o
  -1  17   4        383.61        341.16        40.69 o
   0  17   4       1666.59       1564.26        54.01 o
   1  17   4         38.83         29.75         5.38 o
   2  17   4        941.21        806.72        69.40 o
   3  17   4         86.18         52.66         6.77 o
   4  17   4          0.64         10.88         5.65 o
   5  17   4        926.73        944.69       135.58 o
   6  17   4          0.56         35.81        14.02 o
   7  17   4        426.32        311.09        34.39 o
   8  17   4        392.39        354.26        32.97 o
   9  17   4          0.82         17.63         7.18 o
  -8  18   4        442.73        402.25        38.36 o
  -7  18   4        635.48        529.36        50.49 o
  -6  18   4         20.67         35.53         7.89 o
  -5  18   4       2222.33       2241.04       127.12 o
  -4  18   4       1334.90       1297.07       181.67 o
  -3  18   4       2469.67       2622.28        67.79 o
  -2  18   4       2332.89       2356.24        98.96 o
  -1  18   4       1706.27       1669.74        47.87 o
   0  18   4       1867.62       2088.26        65.03 o
   1  18   4        547.63        553.10        33.64 o
   2  18   4        703.57        688.97        42.61 o
   3  18   4        118.83        117.02        21.33 o
   4  18   4       3732.50       4502.81       143.28 o
   5  18   4        519.42        431.61        48.08 o
   6  18   4       3736.85       3994.69       205.88 o
   7  18   4        517.63        485.98        40.95 o
   8  18   4       1651.45       1647.31       144.17 o
  -8  19   4         83.34         50.40        12.12 o
  -7  19   4         70.39         45.97        35.01 o
  -6  19   4          1.17         22.93        11.43 o
  -5  19   4        238.33        158.13        20.74 o
  -4  19   4        446.73        397.97        40.40 o
  -3  19   4        318.25        340.47        36.22 o
  -2  19   4        395.40        353.52        48.84 o
  -1  19   4       1340.95       1114.98        78.75 o
   0  19   4          0.28         19.19         8.83 o
   2  19   4        315.95        233.19        20.98 o
   3  19   4       1500.54       1348.34        93.00 o
   4  19   4         59.64         33.41         7.91 o
   5  19   4       1381.62       1232.68       125.63 o
   6  19   4         14.12         46.09        25.11 o
  -5  20   4          0.02         23.03        11.06 o
  -4  20   4        471.65        384.48        48.08 o
  -3  20   4          0.89         27.71        10.07 o
  -2  20   4        312.94        238.01        38.54 o
  -1  20   4          0.03         10.40        10.98 o
   3  20   4         41.52         35.99        15.59 o
   4  20   4        429.26        389.92        47.56 o
 -19   1   5       1533.66       1415.38        68.73 o
 -18   1   5        170.72         58.84        11.05 o
 -17   1   5       2968.59       2811.05        90.75 o
 -16   1   5       1812.40       1965.53       104.56 o
 -15   1   5       6374.31       6459.74        84.52 o
 -14   1   5       3878.95       3975.18        95.46 o
 -13   1   5       7796.75       8119.13       106.11 o
 -12   1   5         25.76         28.72         5.65 o
 -11   1   5      15430.48      16051.02       166.49 o
 -10   1   5       6002.89       6010.25        67.49 o
  -9   1   5       2617.83       2691.55        36.06 o
  -8   1   5       9127.43       8990.68        72.87 o
  -7   1   5       1828.50       1681.95        27.81 o
  -6   1   5      17121.87      16915.79        93.79 o
  -5   1   5      18781.50      18783.60        76.44 o
  -4   1   5      10747.60      10118.60        53.77 o
  -3   1   5       3816.92       3083.23        28.68 o
  -2   1   5      26308.38      26966.12       114.98 o
  -1   1   5       5607.92       5044.37        62.12 o
   0   1   5       3132.49       2644.89        34.19 o
   1   1   5       7050.81       6321.51        50.19 o
   2   1   5       6399.24       6095.63        58.14 o
   3   1   5       2799.29       3023.60        30.71 o
   4   1   5         59.52         85.86         9.38 o
   5   1   5       1338.00       1412.47        26.84 o
   6   1   5         10.62         28.97         6.27 o
   7   1   5       2176.62       2077.13        41.71 o
   8   1   5       2804.28       2896.28        58.91 o
   9   1   5       6007.07       6035.72        70.76 o
  10   1   5       3681.56       3706.87        58.05 o
  11   1   5       3101.15       3121.33        67.25 o
  12   1   5        866.52        921.45        59.15 o
  13   1   5       5358.36       5392.13       124.51 o
  14   1   5       3201.25       3411.07       110.88 o
  15   1   5       4267.85       4538.65        71.13 o
  16   1   5       1245.66       1258.91        53.55 o
  17   1   5       2505.66       2795.73       126.48 o
 -18   2   5        552.74        553.12        29.30 o
 -17   2   5        128.13        146.81        13.22 o
 -16   2   5        919.71        736.79        50.99 o
 -15   2   5         16.37         19.35         5.85 o
 -14   2   5        503.56        401.75        44.19 o
 -13   2   5       2243.27       2175.98        57.95 o
 -12   2   5       2807.69       2754.11        55.06 o
 -11   2   5       5579.38       5600.68        66.45 o
 -10   2   5        891.65        960.80        25.33 o
  -9   2   5       7704.45       7052.59        70.27 o
  -8   2   5        429.38        378.11        29.13 o
  -7   2   5       9154.74       8353.36        85.43 o
  -6   2   5         17.72         29.87         6.24 o
  -5   2   5       1062.02       1363.44        21.49 o
  -4   2   5       7204.78       6212.42        93.40 o
  -3   2   5        368.86        139.30         7.38 o
  -2   2   5      34175.14      36192.91       136.39 o
  -1   2   5      15967.62      17158.83       111.80 o
   0   2   5      49266.21      46884.77       127.67 o
   1   2   5        178.36        365.08        16.69 o
   2   2   5       7857.58       7505.92        54.58 o
   3   2   5         66.38         74.97         9.28 o
   4   2   5       8550.07       8405.92        71.67 o
   5   2   5       1023.55        825.83        34.93 o
   6   2   5      16657.59      16587.52       106.49 o
   7   2   5      12915.62      13054.62       110.06 o
   8   2   5       3850.57       3844.46        50.24 o
   9   2   5      19618.82      19771.24       202.90 o
  10   2   5        430.92        399.73        21.28 o
  11   2   5       2442.11       2508.03       102.08 o
  12   2   5        207.91        234.80        18.85 o
  13   2   5       1015.22       1063.78        66.01 o
  14   2   5        429.31        407.62        23.89 o
  15   2   5       1620.17       1360.00        71.40 o
  16   2   5        962.45       1128.49        57.41 o
  17   2   5        469.79        374.41        26.62 o
 -18   3   5        764.30        731.79        45.94 o
 -17   3   5        286.98        205.75        17.21 o
 -16   3   5       2352.59       2632.52        63.40 o
 -15   3   5        380.54        298.16        25.62 o
 -14   3   5        330.59        271.94        33.41 o
 -13   3   5        231.28        278.75        24.77 o
 -12   3   5       1783.02       1727.37        62.18 o
 -11   3   5        365.24        314.23        15.38 o
 -10   3   5        115.70        116.55         7.16 o
  -9   3   5       6297.30       6534.54        66.21 o
  -8   3   5       1984.60       1794.49        35.85 o
  -7   3   5       7220.88       6793.57        64.85 o
  -6   3   5      37124.36      38823.86       157.77 o
  -5   3   5      44035.58      43965.03       176.67 o
  -4   3   5       7933.37       7407.04        53.80 o
  -3   3   5      27970.38      29312.97       120.21 o
  -2   3   5        813.54        524.44        16.34 o
  -1   3   5      50464.93      45689.95       145.10 o
   0   3   5       4482.00       3312.32        30.76 o
   1   3   5      38414.85      40591.19       215.63 o
   2   3   5       1255.24        852.59        19.14 o
   3   3   5      30608.47      29026.83       115.77 o
   4   3   5        954.04        764.51        16.53 o
   5   3   5      27111.76      26435.09       159.77 o
   6   3   5       1705.71       1584.55        34.09 o
   7   3   5      25202.98      25593.78       141.83 o
   8   3   5       3529.15       3571.69        57.49 o
   9   3   5      16614.60      16623.09       138.46 o
  10   3   5       2647.96       2578.82        58.16 o
  11   3   5       1372.27       1384.06        69.08 o
  12   3   5        140.55        168.94        12.67 o
  13   3   5       1395.86       1255.89        78.00 o
  14   3   5       2199.48       2012.09        98.35 o
  15   3   5        100.71        138.33        16.80 o
  16   3   5         60.84         51.80         9.22 o
 -18   4   5       1215.65        996.23        48.70 o
 -17   4   5         63.91         53.77        13.44 o
 -16   4   5       3945.48       3762.85        88.17 o
 -15   4   5       1520.52       1207.46        95.94 o
 -14   4   5       4606.24       4989.93        87.68 o
 -13   4   5       5466.28       5485.33       100.69 o
 -12   4   5       2395.14       2374.94        73.23 o
 -11   4   5       2854.26       3142.43        56.92 o
 -10   4   5       4992.84       5280.74        70.96 o
  -9   4   5       2449.22       2372.69        40.50 o
  -8   4   5        954.67       1057.46        36.17 o
  -7   4   5      43491.32      44955.35       184.42 o
  -6   4   5        909.93       1149.99        38.02 o
  -5   4   5      15008.97      15324.71        85.33 o
  -4   4   5       4322.86       3441.69        44.58 o
  -3   4   5         54.17          7.55         4.09 o
  -2   4   5         60.08        133.09        11.63 o
  -1   4   5      20831.62      19854.62        79.50 o
   0   4   5       3281.76       2575.60        48.70 o
   1   4   5      11097.83      10965.97        59.42 o
   2   4   5      15011.91      15068.58       100.31 o
   3   4   5       2433.12       2470.94        38.82 o
   4   4   5       4270.16       4426.36        45.66 o
   5   4   5       2365.57       1763.73        34.54 o
   6   4   5        866.50        952.45        17.75 o
   7   4   5       7024.33       7664.67        97.04 o
   8   4   5       4381.74       4335.38        56.35 o
   9   4   5       7520.06       7558.93        85.43 o
  10   4   5       1016.57       1057.50        46.10 o
  11   4   5       3846.52       4150.81        86.55 o
  12   4   5       2048.77       2030.84       109.00 o
  13   4   5       4212.59       4288.78       175.15 o
  14   4   5       2694.41       2645.61        48.76 o
  15   4   5       1670.07       1284.89        73.37 o
  16   4   5       1947.27       1984.02        93.95 o
 -18   5   5        190.31        210.72        21.23 o
 -17   5   5       2198.15       1935.59       102.97 o
 -16   5   5       2939.77       3225.64        54.75 o
 -15   5   5       3640.45       3776.52        68.73 o
 -14   5   5       2958.60       2911.75        66.70 o
 -13   5   5       1514.93       1622.24        95.40 o
 -12   5   5       1236.75       1079.24        45.60 o
 -11   5   5       1637.04       1607.17        42.48 o
 -10   5   5       2556.07       2544.56        36.74 o
  -9   5   5       2317.54       2362.78        45.61 o
  -8   5   5       3992.13       4119.21        50.36 o
  -7   5   5      10862.64      11416.81        92.18 o
  -6   5   5       2742.82       2279.46        44.71 o
  -5   5   5      36048.89      38379.01       143.20 o
  -4   5   5       8905.48       7491.81        65.14 o
  -3   5   5       8027.31       7042.55        46.61 o
  -2   5   5       2101.97       1961.77        28.90 o
  -1   5   5       6165.09       6279.38        42.62 o
   0   5   5       4299.44       3538.42        33.74 o
   1   5   5      20361.06      18715.39        77.69 o
   2   5   5       5722.25       5314.81        46.22 o
   3   5   5       2416.06       2506.34        26.92 o
   4   5   5       2093.74       2127.85        34.19 o
   5   5   5       4729.14       4576.29        49.59 o
   6   5   5       3301.42       3644.89        51.89 o
   7   5   5       6442.83       6298.88        70.83 o
   8   5   5       2271.03       2345.92        49.79 o
   9   5   5       6036.23       6262.16        83.92 o
  10   5   5        915.97       1015.27        48.88 o
  11   5   5       4968.82       5717.34        86.58 o
  12   5   5        255.99        221.85        26.06 o
  13   5   5       4136.46       4241.14        94.08 o
  14   5   5        954.43        933.90        73.07 o
  15   5   5       2579.43       2568.77        58.80 o
  16   5   5        522.98        465.83        36.06 o
 -18   6   5       1086.66        980.53       122.81 o
 -17   6   5          2.94         38.44         9.45 o
 -16   6   5       2556.67       2841.28        61.39 o
 -15   6   5        191.34        204.07        19.99 o
 -14   6   5       2729.66       2935.60        85.46 o
 -13   6   5        249.38        243.04        16.53 o
 -12   6   5       5987.81       6301.28        97.79 o
 -11   6   5         21.85         22.59         4.20 o
 -10   6   5       3859.39       3863.48        84.74 o
  -9   6   5        312.65        264.17        11.55 o
  -8   6   5       2575.64       2599.12        37.80 o
  -7   6   5       7754.85       7843.96        63.37 o
  -6   6   5        535.73        574.51        35.64 o
  -5   6   5       8673.98       7883.46        68.57 o
  -4   6   5       4341.68       4100.96        91.97 o
  -3   6   5         30.28         81.09         6.47 o
  -2   6   5      22171.28      23204.00       136.23 o
  -1   6   5        997.38       1242.66        20.80 o
   0   6   5      10905.62      10101.79        74.36 o
   1   6   5       8389.85       9315.84        66.75 o
   2   6   5        468.08        486.07        22.11 o
   3   6   5          1.03         21.88         4.05 o
   4   6   5        139.62        194.44         9.05 o
   5   6   5        163.29        171.28        10.04 o
   6   6   5        753.90        778.74        21.19 o
   7   6   5       6031.37       5799.97        66.12 o
   8   6   5        208.10        162.21        10.61 o
   9   6   5        690.02        628.56        31.71 o
  10   6   5        547.49        524.96        36.85 o
  11   6   5         42.21         57.92        10.58 o
  12   6   5       2676.17       2683.68        93.79 o
  13   6   5        693.69        566.33        57.69 o
  14   6   5       3044.49       3201.46        58.41 o
  15   6   5         66.46         45.12        16.18 o
  16   6   5        919.07        719.02        49.16 o
 -17   7   5       3551.05       3593.24       231.86 o
 -16   7   5         81.30        102.67        17.27 o
 -15   7   5       3703.96       3784.53        67.75 o
 -14   7   5       2605.35       2679.70        72.96 o
 -13   7   5       2118.59       2045.84        68.20 o
 -12   7   5       5105.01       5490.94        79.57 o
 -11   7   5       7528.07       8122.29        94.60 o
 -10   7   5       4524.26       4754.76        65.87 o
  -9   7   5       6439.11       6547.55        71.19 o
  -8   7   5      18305.96      19278.68       102.95 o
  -7   7   5       2677.77       2282.28        32.85 o
  -6   7   5       5538.91       5484.45        88.98 o
  -5   7   5        355.22        345.90        22.94 o
  -4   7   5       1202.21       1223.92        22.54 o
  -3   7   5        701.58        430.89       102.47 o
  -2   7   5       6434.73       6440.80        64.35 o
  -1   7   5       8497.82       8834.53        73.26 o
   0   7   5       3068.50       2920.80        31.37 o
   1   7   5      12021.74      12799.79       110.54 o
   2   7   5       2740.44       2774.93        29.51 o
   3   7   5        960.72       1116.27        19.22 o
   4   7   5       1848.33       1681.49        31.34 o
   5   7   5        163.98         94.04         8.65 o
   6   7   5       6988.72       6767.10        75.96 o
   7   7   5       2736.24       2438.55        46.03 o
   8   7   5       8221.86       8322.24        89.62 o
   9   7   5        904.85        781.90        42.58 o
  10   7   5      10176.30      11032.38       116.30 o
  11   7   5        597.39        536.75        39.36 o
  12   7   5       4040.29       4135.45        81.82 o
  13   7   5       1800.39       1638.71       102.49 o
  14   7   5       1225.07        957.07        49.59 o
  15   7   5       4499.13       4771.76        92.45 o
  16   7   5        872.78        695.01       100.81 o
 -17   8   5        164.46        133.66        37.90 o
 -16   8   5         17.26         51.31        16.15 o
 -15   8   5        509.99        408.69        35.34 o
 -14   8   5        117.95         84.05        11.18 o
 -13   8   5        521.82        562.86        31.46 o
 -12   8   5         41.91         46.07         5.67 o
 -11   8   5        400.29        371.01        21.48 o
 -10   8   5       1836.12       1942.26        49.73 o
  -9   8   5        974.49        955.84        26.83 o
  -8   8   5       7326.69       6746.06       107.95 o
  -7   8   5       3096.47       2940.46        93.86 o
  -6   8   5       1799.24       1551.64        44.86 o
  -5   8   5       1146.03       1039.01        32.78 o
  -4   8   5       7383.35       7301.02        89.66 o
  -3   8   5        306.05        230.28        12.25 o
  -2   8   5      35505.24      35488.36       146.70 o
  -1   8   5      15088.20      15667.83        95.67 o
   0   8   5      60473.56      62397.27       251.86 o
   1   8   5        518.96        500.01        22.66 o
   2   8   5      47708.00      50869.29       209.92 o
   3   8   5       4911.85       4756.21        51.70 o
   4   8   5      27191.00      28701.10       164.06 o
   5   8   5         84.55         98.43         7.46 o
   6   8   5      23506.95      25149.33       200.73 o
   7   8   5        165.92        270.95        22.91 o
   8   8   5       9889.75      10525.91       121.31 o
   9   8   5        908.82       1012.02        45.67 o
  10   8   5       3441.42       3373.79        76.36 o
  11   8   5        439.00        396.64        28.26 o
  12   8   5       1658.43       1734.06        77.10 o
  13   8   5        296.33        241.47        23.47 o
  14   8   5        292.14        269.75        18.37 o
  15   8   5        435.91        317.53        35.41 o
 -17   9   5        665.11        553.86        68.29 o
 -16   9   5        104.43         84.08        28.59 o
 -15   9   5        331.16        316.98        35.23 o
 -14   9   5        399.61        346.27        32.84 o
 -13   9   5        830.39        682.88        46.85 o
 -12   9   5          7.71         18.00         2.57 o
 -11   9   5        136.18         98.07         8.91 o
 -10   9   5        138.80        173.51        51.34 o
  -9   9   5       2768.86       2765.34       154.42 o
  -8   9   5       1904.99       1877.62        62.07 o
  -7   9   5       8723.89       8937.84       151.20 o
  -6   9   5       2678.87       2696.61        69.85 o
  -5   9   5       8764.79       8892.38       109.12 o
  -4   9   5       2650.15       2385.41        46.03 o
  -3   9   5      18547.31      18273.82       125.58 o
  -2   9   5       4307.42       4272.81        45.25 o
  -1   9   5      46256.94      47375.96       208.20 o
   0   9   5       7921.03       8779.90        70.55 o
   1   9   5      62401.02      65458.34       330.10 o
   2   9   5       3825.18       3890.38        49.94 o
   3   9   5      21439.05      21716.48       119.76 o
   4   9   5       2658.19       2475.90        33.40 o
   5   9   5      28185.93      29041.21       245.60 o
   6   9   5        932.97        876.15        29.03 o
   7   9   5       9691.53      10246.94       102.13 o
   8   9   5       2797.82       2834.89        62.61 o
   9   9   5       2206.17       2208.56        67.32 o
  10   9   5       4691.57       4742.25        77.00 o
  11   9   5        721.61        613.25        47.25 o
  12   9   5       1701.65       1946.19        57.50 o
  13   9   5        222.37        289.22        40.17 o
  14   9   5       1181.74       1129.22       113.12 o
  15   9   5         22.84         41.98        12.08 o
 -16  10   5       1863.97       1589.54       147.86 o
 -15  10   5        103.27        164.97        31.43 o
 -14  10   5       3441.50       3571.63       264.62 o
 -13  10   5        424.50        393.37        44.13 o
 -12  10   5      13517.89      13429.37       333.59 o
 -11  10   5       2420.79       2516.84       138.87 o
 -10  10   5       8030.46       8931.10       153.98 o
  -9  10   5       4287.97       4551.26       170.67 o
  -8  10   5       4760.39       4837.33       111.37 o
  -7  10   5       3566.32       3468.75        72.69 o
  -6  10   5       9157.93       9196.00       137.53 o
  -5  10   5       7069.97       7223.76       114.26 o
  -4  10   5       4521.34       4762.81        83.32 o
  -3  10   5       1051.17        976.65        18.94 o
  -2  10   5       2112.08       1883.37        17.64 o
  -1  10   5        189.05        207.43        11.16 o
   0  10   5       4835.70       4896.79        50.84 o
   1  10   5       7324.42       7542.80        93.63 o
   2  10   5        295.94        302.71        14.99 o
   3  10   5        177.99        220.17        10.70 o
   4  10   5       5636.00       5675.19        64.97 o
   5  10   5        174.73        167.92        11.65 o
   6  10   5        334.77        393.92        21.42 o
   7  10   5        129.52        159.81        12.03 o
   8  10   5        278.05        286.81        25.29 o
   9  10   5        736.37        624.49        37.72 o
  10  10   5       1264.40       1193.93        39.35 o
  11  10   5        357.69        320.36        27.10 o
  12  10   5       2131.28       2390.17        66.06 o
  13  10   5        357.42        400.48        38.70 o
  14  10   5       1607.13       1387.48       153.77 o
 -16  11   5         17.91         56.19        13.16 o
 -15  11   5       1012.62       1045.34       100.27 o
 -14  11   5          1.54         14.48        15.20 o
 -13  11   5       1004.61        811.27        95.31 o
 -12  11   5        115.63        161.40        26.95 o
 -11  11   5        460.68        448.26        58.43 o
 -10  11   5        806.08       1002.99        99.20 o
  -9  11   5        612.39        586.15        78.81 o
  -8  11   5       2660.97       2960.68       153.92 o
  -7  11   5        415.77        359.61        31.57 o
  -6  11   5         22.34         23.34         8.56 o
  -5  11   5         69.28        100.39         9.95 o
  -4  11   5          3.47         34.66        11.55 o
  -3  11   5        986.77       1026.72        16.20 o
  -2  11   5        124.99        146.90         7.44 o
  -1  11   5        143.05        163.78         8.58 o
   0  11   5         39.36         52.57         5.98 o
   1  11   5        798.08        820.29        20.79 o
   2  11   5       1003.16        863.54        28.43 o
   3  11   5         19.00         29.56         3.94 o
   4  11   5        141.21        121.23         8.32 o
   5  11   5       1866.68       1869.92        47.41 o
   6  11   5       2104.11       2132.23        44.61 o
   7  11   5         95.18        104.86        10.41 o
   8  11   5        343.69        374.09        22.65 o
   9  11   5        344.32        353.12        27.57 o
  10  11   5        277.93        217.47        26.39 o
  11  11   5         93.92         98.50        24.53 o
  12  11   5        341.50        379.26        32.48 o
  13  11   5        663.70        692.13        50.39 o
  14  11   5          0.54         25.14         9.72 o
 -15  12   5        410.67        334.55        34.40 o
 -13  12   5       5655.79       6334.34       137.88 o
 -12  12   5       2775.40       2976.15       225.93 o
 -11  12   5       3419.96       3720.84       149.61 o
 -10  12   5       4348.94       4480.07       130.54 o
  -9  12   5       3234.36       3371.92       146.42 o
  -8  12   5       2945.06       2856.80       102.97 o
  -7  12   5       4874.68       4802.85       139.95 o
  -6  12   5       4576.67       4391.31       101.96 o
  -5  12   5       2778.18       2678.90        67.65 o
  -4  12   5       6614.21       6648.03       196.58 o
  -3  12   5       2013.70       2084.96        35.02 o
  -2  12   5        703.61        588.17        21.55 o
  -1  12   5       1035.82        919.76        25.57 o
   0  12   5        180.49        167.61        10.89 o
   1  12   5         39.92         17.50         3.79 o
   2  12   5       8654.71       8700.91       126.97 o
   3  12   5          0.44         11.64         3.68 o
   4  12   5       6419.80       6481.74        79.35 o
   5  12   5       1016.66        870.63        33.75 o
   6  12   5        321.33        342.31        20.22 o
   7  12   5       4056.18       3989.22        67.28 o
   8  12   5       3725.28       3815.01        74.72 o
   9  12   5       2299.06       2269.19        78.30 o
  10  12   5       1447.46       1393.38        60.34 o
  11  12   5        807.79        787.87        56.50 o
  12  12   5        798.96        751.77        66.88 o
  13  12   5        879.96        849.30        61.86 o
 -14  13   5         89.49         65.22        18.44 o
 -13  13   5       2036.54       1981.75       159.31 o
 -12  13   5       2128.33       2163.50       200.12 o
 -11  13   5       1479.07       1388.70       114.73 o
 -10  13   5        345.47        271.03        43.66 o
  -9  13   5       1186.18       1378.83       126.36 o
  -8  13   5       1537.07       1564.75       157.83 o
  -7  13   5        263.31        298.99        35.29 o
  -6  13   5       5817.03       5878.63       114.24 o
  -5  13   5       1766.96       1663.05       103.28 o
  -4  13   5        714.48        639.02        43.96 o
  -3  13   5        439.54        451.99        19.56 o
  -2  13   5        508.91        533.50        23.10 o
  -1  13   5       1215.96       1153.54        33.42 o
   0  13   5       2685.46       2499.49        42.83 o
   1  13   5        492.44        546.15        27.82 o
   2  13   5       1318.75       1324.42        37.89 o
   3  13   5        472.03        453.16        22.92 o
   4  13   5        456.73        437.44        22.58 o
   5  13   5       1392.15       1382.68        49.87 o
   6  13   5        564.45        520.53        28.14 o
   7  13   5         48.74         37.22         5.05 o
   8  13   5        855.49        784.68        46.58 o
   9  13   5         48.30         39.86         7.80 o
  10  13   5       1757.80       1866.55        57.13 o
  11  13   5        238.94        172.79        28.79 o
  12  13   5          2.62         24.32        12.33 o
  13  13   5         95.68         55.02        22.46 o
 -14  14   5        699.79        632.07        55.16 o
 -13  14   5        667.32        640.87       106.70 o
 -12  14   5        751.37        561.70        69.61 o
 -11  14   5        135.67        111.53        24.47 o
 -10  14   5        505.35        492.51        56.66 o
  -9  14   5        162.13        121.28        53.84 o
  -8  14   5       3637.55       3782.57       126.01 o
  -7  14   5       8525.92       9114.15       247.13 o
  -6  14   5      13582.36      15163.47       231.79 o
  -5  14   5       4079.07       4286.52        82.64 o
  -4  14   5       7818.98       8066.86       102.52 o
  -3  14   5       1699.74       1595.35        51.57 o
  -2  14   5      12400.59      13125.54        95.10 o
  -1  14   5       2101.66       2072.81        53.32 o
   0  14   5      13944.72      14805.94       108.55 o
   1  14   5         27.21         19.73         8.72 o
   2  14   5       9687.18      10358.13        89.79 o
   3  14   5       4146.57       4361.10        47.99 o
   4  14   5      25966.33      27893.01       204.43 o
   5  14   5       1362.34       1312.77        47.94 o
   6  14   5      13988.92      15199.55       186.41 o
   7  14   5       1387.58       1434.16        63.95 o
   8  14   5       2728.35       3115.70        84.05 o
   9  14   5       1086.52        993.26        92.15 o
  10  14   5       3455.29       3563.26       254.56 o
  11  14   5       2119.74       2372.48       174.55 o
  12  14   5        408.08        338.95        38.12 o
 -13  15   5        373.85        336.86        32.56 o
 -12  15   5        561.40        402.70        52.47 o
 -11  15   5       1443.78       1340.09        99.84 o
 -10  15   5       1424.78       1357.16       111.08 o
  -9  15   5        226.08        255.74        40.47 o
  -8  15   5       2652.89       2560.74       215.73 o
  -7  15   5        685.63        699.58        89.07 o
  -6  15   5       2670.59       2760.08       144.85 o
  -5  15   5          0.80         23.48         9.67 o
  -4  15   5        115.34         63.53        11.86 o
  -3  15   5       1961.79       2110.38        45.23 o
  -2  15   5        123.33         78.72         6.47 o
  -1  15   5       2464.10       2302.25        49.36 o
   0  15   5       1114.42       1043.70        38.85 o
   1  15   5       1975.14       2011.10        57.07 o
   2  15   5         68.38         55.72         9.44 o
   3  15   5        798.68        696.19        31.41 o
   4  15   5       1631.24       1567.23        76.59 o
   5  15   5        811.89        757.26        50.60 o
   6  15   5         12.53         19.50         5.40 o
   7  15   5         20.48         48.55        10.44 o
   8  15   5       1412.25       1482.86       136.24 o
   9  15   5          0.58         37.28        15.38 o
  10  15   5       2580.36       2652.83       250.17 o
  11  15   5          7.68         30.59        15.74 o
 -11  16   5        967.57        865.34        97.60 o
 -10  16   5        593.92        508.55        53.55 o
  -9  16   5       3164.91       3336.45       224.66 o
  -8  16   5         10.88         30.10        10.78 o
  -7  16   5       2802.81       3014.15        78.74 o
  -6  16   5       1837.03       2045.92       199.57 o
  -5  16   5       1906.93       2346.48       190.67 o
  -4  16   5       1603.67       1824.14       147.64 o
  -3  16   5        827.86        650.06        35.21 o
  -2  16   5          8.24          7.93         2.34 o
  -1  16   5         81.29         41.95         5.56 o
   0  16   5          1.05          9.47         3.43 o
   1  16   5         29.96         21.57         3.66 o
   2  16   5       1845.27       1821.35        38.94 o
   3  16   5          6.08         14.66         3.29 o
   4  16   5       1922.25       1870.64        79.81 o
   5  16   5        404.51        333.21        27.96 o
   6  16   5         50.98         46.54         9.65 o
   7  16   5       2663.79       3138.47       103.12 o
   8  16   5        965.36        911.77        65.81 o
   9  16   5       1095.82       1067.19        67.41 o
  10  16   5       1230.22       1273.47       109.36 o
 -11  17   5          5.22         17.81         7.31 o
 -10  17   5        170.67        101.70        29.13 o
  -9  17   5          2.69         26.56        11.30 o
  -8  17   5       1653.71       1777.12       152.77 o
  -7  17   5         50.64         75.86        18.91 o
  -6  17   5        206.08        255.73        53.40 o
  -5  17   5         56.94         56.84        27.95 o
  -4  17   5         35.56         89.54        26.97 o
  -3  17   5         38.42         36.21        11.05 o
  -2  17   5        335.88        229.82        23.59 o
  -1  17   5          4.33         10.76         2.85 o
   0  17   5        284.84        215.24        18.22 o
   1  17   5          0.71         10.07         3.48 o
   2  17   5         14.55         13.05         3.38 o
   3  17   5          2.85         16.62         4.19 o
   4  17   5       1168.51       1155.02        72.55 o
   5  17   5        351.00        374.99        39.60 o
   6  17   5        131.52         77.38        16.36 o
   7  17   5         10.85         31.92        13.21 o
   8  17   5        141.86        133.40        30.65 o
   9  17   5          0.19         35.23         9.38 o
  -9  18   5        815.36        746.11        84.43 o
  -8  18   5        394.50        367.94        40.83 o
  -7  18   5       1752.77       1765.89       137.10 o
  -6  18   5       2934.32       2897.59       190.84 o
  -5  18   5        744.47        649.35        68.86 o
  -4  18   5        241.22        205.99        27.24 o
  -3  18   5         68.73         47.20        13.03 o
  -2  18   5        229.43        222.97        28.67 o
  -1  18   5        429.80        434.47        33.81 o
   0  18   5        186.74        145.13        14.08 o
   1  18   5        594.19        576.90        37.15 o
   2  18   5        149.88        109.76        12.93 o
   3  18   5         20.61         28.08         6.87 o
   4  18   5        457.74        478.45        57.96 o
   5  18   5         49.45         23.72        10.79 o
   6  18   5        104.41        112.29        20.18 o
   7  18   5         28.64         51.17        14.90 o
  -8  19   5       1133.63       1104.19        91.44 o
  -7  19   5       1811.44       1783.24       146.20 o
  -6  19   5       3833.76       4273.59       152.75 o
  -5  19   5        952.93        908.62        84.89 o
  -4  19   5        711.65        660.77        50.60 o
  -3  19   5       1062.75        934.82        86.34 o
  -2  19   5        549.27        407.45        44.40 o
  -1  19   5       3487.57       3882.81        78.86 o
   0  19   5         47.72         30.50         9.61 o
   1  19   5        949.38        832.79        90.61 o
   2  19   5       1330.80       1256.03        47.29 o
   3  19   5       1815.42       1778.76       116.02 o
   4  19   5        152.29        150.97        24.06 o
   5  19   5       5489.69       6553.43       115.03 o
   6  19   5        586.21        498.98        43.96 o
  -5  20   5        400.63        302.20        37.08 o
  -4  20   5       1195.43       1179.38        88.40 o
  -3  20   5         13.35         15.57        10.73 o
  -2  20   5       5050.41       5767.77       203.00 o
  -1  20   5        179.00        147.20        21.08 o
   3  20   5          0.25         23.34        14.51 o
 -19   0   6        132.79         36.87        14.61 o
 -18   0   6       1939.82       1611.94       124.78 o
 -17   0   6       3082.08       2923.41       192.16 o
 -16   0   6      13611.20      14669.32       409.44 o
 -15   0   6      15758.05      16839.26       199.82 o
 -14   0   6       9563.28       8958.90       149.22 o
 -13   0   6       2122.97       2275.83       113.82 o
 -12   0   6        485.87        495.11        40.71 o
 -11   0   6      11125.19      11551.66       183.21 o
 -10   0   6       2305.08       2373.71        63.39 o
  -9   0   6      27555.82      29644.93       273.26 o
  -8   0   6        615.28        725.52        32.32 o
  -7   0   6      18693.14      19142.26       150.97 o
  -6   0   6      11426.86      12166.66       118.60 o
  -5   0   6       2543.13       2722.54        37.66 o
  -4   0   6       1996.90       1635.90        31.23 o
  -3   0   6       3813.52       4207.38        53.02 o
  -2   0   6          5.97         52.97         7.63 o
  -1   0   6         82.60         84.99         7.30 o
   0   0   6       1216.02       1101.47        42.88 o
   1   0   6       5050.92       4934.99        62.25 o
   2   0   6         72.47         60.71         7.79 o
   3   0   6       6917.55       6859.60        71.17 o
   4   0   6       5660.40       5375.35        70.36 o
   5   0   6       3690.37       3729.78        54.61 o
   6   0   6      71327.95      73884.27      1037.82 o
   7   0   6      22153.29      23151.22       183.20 o
   8   0   6       9430.39       9081.92       131.11 o
   9   0   6      25608.66      25717.12       342.41 o
  10   0   6       5708.74       5826.03       115.99 o
  11   0   6       7533.82       7994.55       164.78 o
  12   0   6       6841.27       7395.11       178.96 o
  13   0   6       1850.90       1502.78       120.33 o
  14   0   6      13639.05      16008.79       387.91 o
  15   0   6        255.27        299.28        66.15 o
  16   0   6       5789.76       6050.52       190.78 o
 -19   1   6        343.42        209.83        35.33 o
 -18   1   6         40.45         42.11         9.35 o
 -17   1   6         92.66        117.53        11.48 o
 -16   1   6        220.80        235.79        35.63 o
 -15   1   6       2176.50       2192.99        94.41 o
 -14   1   6       2080.76       2070.75        69.18 o
 -13   1   6        460.07        411.06        28.30 o
 -12   1   6       5504.43       5632.09        71.11 o
 -11   1   6        365.70        327.86        24.95 o
 -10   1   6       3912.68       3966.68        57.76 o
  -9   1   6        216.69        176.44        19.48 o
  -8   1   6      16994.84      16434.61       102.74 o
  -7   1   6       1044.85       1111.13        31.89 o
  -6   1   6      10656.12      10336.95        80.46 o
  -5   1   6      12706.95      12758.51       143.70 o
  -4   1   6        176.67        152.86         7.83 o
  -3   1   6        289.52        369.54        15.77 o
  -2   1   6       7705.35       7521.85        50.02 o
  -1   1   6        303.34        262.03        11.02 o
   0   1   6       5444.79       5937.37        41.87 o
   1   1   6      26640.69      25125.23       115.84 o
   2   1   6       5152.50       4583.19        69.59 o
   3   1   6       2349.94       2290.35        25.96 o
   4   1   6         58.09         30.36         5.49 o
   5   1   6       5817.82       5299.41        49.11 o
   6   1   6       1456.64       1596.78        38.19 o
   7   1   6       1288.48       1321.46        33.98 o
   8   1   6       9380.09       9728.40        91.28 o
   9   1   6        562.40        561.72        28.59 o
  10   1   6         48.34         21.48         5.87 o
  11   1   6        675.30        633.98        43.22 o
  12   1   6        151.77        161.05        19.60 o
  13   1   6       1006.87       1058.90        61.20 o
  14   1   6       1153.73       1178.38        64.14 o
  15   1   6       2417.96       2364.99       101.95 o
  16   1   6        131.49        152.62        14.34 o
 -19   2   6        713.92        690.26        37.14 o
 -18   2   6         15.63         31.91         7.01 o
 -17   2   6        229.47        247.43        17.63 o
 -16   2   6        918.33       1039.11        59.35 o
 -15   2   6         24.16         23.39         5.96 o
 -14   2   6       8095.32       8542.20        95.82 o
 -13   2   6         38.52         30.31         5.36 o
 -12   2   6         30.99         46.67         5.36 o
 -11   2   6       2102.30       2080.00        45.37 o
 -10   2   6      12075.77      12043.70       108.87 o
  -9   2   6        134.40        173.29        10.92 o
  -8   2   6      26867.34      27915.62       122.55 o
  -7   2   6       2860.53       2014.51        31.15 o
  -6   2   6      13585.85      12756.37       114.07 o
  -5   2   6         29.31         20.31         6.90 o
  -4   2   6      65434.12      63480.01       170.45 o
  -3   2   6        404.76        496.33        16.70 o
  -2   2   6     123366.11     122105.95       312.40 o
  -1   2   6       5077.83       4922.59        47.05 o
   0   2   6      17022.07      16818.04       103.92 o
   1   2   6        369.23        435.86        35.00 o
   2   2   6        756.95        573.91        19.48 o
   3   2   6        759.83        657.72        27.23 o
   4   2   6       5602.89       5137.10        53.59 o
   5   2   6      13922.66      12754.11       111.73 o
   6   2   6      17860.83      19264.62       132.81 o
   7   2   6      11553.57      11153.40        96.25 o
   8   2   6        724.38        727.71        26.38 o
   9   2   6       1820.90       1628.69        41.66 o
  10   2   6       2551.97       2289.07        85.46 o
  11   2   6        915.94        889.68        64.17 o
  12   2   6        285.01        373.62        32.29 o
  13   2   6          4.77         28.99        10.09 o
  14   2   6        322.17        173.95        23.36 o
  15   2   6         50.78         37.02        10.26 o
  16   2   6        213.30        147.67        18.01 o
 -18   3   6        438.37        472.81        53.04 o
 -17   3   6          8.50         32.82         8.36 o
 -16   3   6        315.71        290.78        31.55 o
 -15   3   6       1719.95       1505.07       110.48 o
 -14   3   6         61.26         62.15         9.64 o
 -13   3   6        607.03        632.57        36.23 o
 -12   3   6        799.21        707.42        38.28 o
 -11   3   6        404.12        339.92        16.48 o
 -10   3   6        753.35        668.56        19.89 o
  -9   3   6       1609.20       1613.91        23.89 o
  -8   3   6        897.93        706.44        22.90 o
  -7   3   6       1917.60       1572.21        29.28 o
  -6   3   6      22277.25      22876.61       133.08 o
  -5   3   6      14911.12      14432.01       191.30 o
  -4   3   6         37.41        118.64         6.28 o
  -3   3   6      29808.12      29643.46       144.68 o
  -2   3   6      21656.69      22432.88        95.21 o
  -1   3   6      12896.29      12883.78       135.51 o
   0   3   6        857.39        677.46        22.90 o
   1   3   6         79.67         24.21         5.30 o
   2   3   6        582.19        773.81        16.78 o
   3   3   6       1777.41       1538.81        25.29 o
   4   3   6       7447.04       8103.12        87.89 o
   5   3   6        496.28        537.36        25.58 o
   6   3   6      13308.23      13750.62        92.12 o
   7   3   6       5597.87       5480.54        59.02 o
   8   3   6        956.99        840.08        25.52 o
   9   3   6       7740.48       7679.47        87.47 o
  10   3   6        874.94        799.86        43.40 o
  11   3   6         40.35         73.14         8.61 o
  12   3   6        134.53        103.38        13.83 o
  13   3   6        189.54        161.92        20.09 o
  14   3   6        211.23        144.85        37.16 o
  15   3   6        251.53        235.74        21.76 o
  16   3   6        176.95        279.92        21.15 o
 -18   4   6         19.76         49.18         9.78 o
 -17   4   6       1234.34       1104.56        58.26 o
 -16   4   6        150.97        123.34        30.91 o
 -15   4   6        199.69        172.16        17.31 o
 -14   4   6        293.96        233.92        23.43 o
 -13   4   6        119.65        101.24        13.70 o
 -12   4   6        283.43        298.86        22.67 o
 -11   4   6        590.63        615.68        30.10 o
 -10   4   6      11059.68      11277.22       106.81 o
  -9   4   6        211.03        129.69        12.90 o
  -8   4   6       5700.46       5838.33        74.19 o
  -7   4   6       4694.36       4538.95        78.98 o
  -6   4   6      16967.01      16742.28        92.97 o
  -5   4   6       1389.66       1441.61        24.92 o
  -4   4   6      28368.48      27329.60       108.08 o
  -3   4   6        795.87        668.12        25.35 o
  -2   4   6      10462.97       9512.26        52.02 o
  -1   4   6         41.71         66.13         4.54 o
   0   4   6      34276.20      33233.29       164.52 o
   1   4   6        112.86         53.72         4.57 o
   2   4   6      33343.71      34130.79       154.28 o
   3   4   6        166.57        110.83         6.50 o
   4   4   6      11720.30      10538.88        74.98 o
   5   4   6        821.81        840.00        33.73 o
   6   4   6      37429.90      38723.99       204.73 o
   7   4   6       2343.24       2406.63        42.20 o
   8   4   6      11876.94      11875.66       129.65 o
   9   4   6       1679.63       1633.28        58.47 o
  10   4   6       3497.23       3373.62        74.69 o
  11   4   6          9.48         28.26         9.45 o
  12   4   6       1190.09       1166.79        75.24 o
  13   4   6         32.27         45.77        11.23 o
  14   4   6        331.10        298.03        29.95 o
  15   4   6         66.90         29.05         8.13 o
  16   4   6         20.17         36.13         9.41 o
 -18   5   6        406.81        387.76        29.25 o
 -17   5   6       4350.55       4712.09        71.72 o
 -16   5   6       3549.09       3944.17       109.27 o
 -15   5   6       4770.60       4775.35       107.93 o
 -14   5   6       2954.17       3047.63        73.28 o
 -13   5   6       4050.93       4315.39        72.03 o
 -12   5   6          9.09         10.84         4.60 o
 -11   5   6        210.79        195.74        23.86 o
 -10   5   6      18779.85      19468.03       184.98 o
  -9   5   6       3245.39       2937.75        77.83 o
  -8   5   6       9001.35       9177.54        76.74 o
  -7   5   6        631.80        536.20        36.41 o
  -6   5   6       6758.12       6649.51        53.71 o
  -5   5   6         42.74         38.08         9.74 o
  -4   5   6       7376.50       7060.04        58.21 o
  -3   5   6      15795.11      15050.16        89.08 o
  -2   5   6       7249.97       7299.50        49.55 o
  -1   5   6         98.65        152.93         9.85 o
   0   5   6       7647.19       7769.75        53.71 o
   1   5   6       5122.15       5941.90        50.98 o
   2   5   6       9869.08      10232.12        72.26 o
   3   5   6      17096.71      16936.84        96.71 o
   4   5   6        753.06        652.94        18.21 o
   5   5   6        718.14        694.57        27.40 o
   6   5   6       7809.20       7877.19        92.16 o
   7   5   6      11236.26      11174.93       102.89 o
   8   5   6      15304.32      15796.81       164.59 o
   9   5   6       5064.49       5168.17        74.92 o
  10   5   6      11714.00      12168.61       131.16 o
  11   5   6       4112.29       3963.26        94.68 o
  12   5   6       3038.91       2856.34        96.46 o
  13   5   6       6076.45       7184.21       147.47 o
  14   5   6        152.11        120.80        21.19 o
  15   5   6       4491.91       5179.29       114.80 o
  16   5   6          0.25         25.94         9.82 o
 -18   6   6       1403.83       1209.74        80.23 o
 -17   6   6       1172.84       1192.36        98.55 o
 -16   6   6       4481.16       4813.24       101.65 o
 -15   6   6       3562.37       3793.73        79.31 o
 -14   6   6       8636.69       9164.97       164.60 o
 -13   6   6       4911.18       5080.57       113.15 o
 -12   6   6        504.31        593.17        29.43 o
 -11   6   6       8766.72       9207.95       105.38 o
 -10   6   6        991.14       1007.97        29.37 o
  -9   6   6      11132.63      11628.98       102.93 o
  -8   6   6      11984.82      12445.09       101.31 o
  -7   6   6      17304.22      18013.11        97.27 o
  -5   6   6       8238.29       8493.89        68.50 o
  -4   6   6       1431.31       1262.91        26.12 o
  -3   6   6      13110.89      12395.84        83.54 o
  -2   6   6          0.65         26.07         5.42 o
  -1   6   6       4024.15       3990.72        38.95 o
   0   6   6        370.66        496.61        24.64 o
   1   6   6      18564.37      20385.62       111.80 o
   2   6   6       3715.79       4130.60        67.59 o
   3   6   6       8032.35       8240.41        67.58 o
   4   6   6       3085.63       3092.17        39.14 o
   5   6   6        279.93        244.50        12.89 o
   6   6   6       4575.59       4826.85        67.06 o
   7   6   6      12554.81      12806.07       136.34 o
   8   6   6       5222.25       5168.10        75.85 o
   9   6   6       6907.71       7462.31       118.47 o
  10   6   6      10002.55      10050.86       119.02 o
  11   6   6        840.43        865.92        49.39 o
  12   6   6       5343.45       5767.67       146.72 o
  13   6   6       2315.92       2314.31        93.52 o
  14   6   6       6060.65       6636.81        72.01 o
  15   6   6       1353.18       1308.80        60.07 o
 -18   7   6        134.55         67.78        28.59 o
 -17   7   6         35.48         80.91        17.29 o
 -16   7   6        217.88        185.08        40.76 o
 -15   7   6        927.64        935.65        57.61 o
 -14   7   6         29.62         31.88         5.94 o
 -13   7   6        132.07        125.50        16.16 o
 -12   7   6        528.85        468.00        28.79 o
 -11   7   6        383.75        392.47        27.32 o
 -10   7   6       1320.13       1235.02        31.25 o
  -9   7   6       9492.60       9580.05       104.99 o
  -8   7   6       3760.50       3668.37        44.01 o
  -7   7   6      13119.22      13025.92       123.38 o
  -6   7   6        374.93        421.62        20.15 o
  -5   7   6      13050.82      12672.90        84.79 o
  -4   7   6       7289.15       8209.42        88.01 o
  -3   7   6      45623.42      47020.75       186.45 o
  -2   7   6         43.41         69.46         6.15 o
  -1   7   6      34393.12      35349.68       146.68 o
   0   7   6       3864.74       4126.75        40.32 o
   1   7   6      41715.78      43941.40       167.20 o
   2   7   6       3714.90       3191.17        37.60 o
   3   7   6      15030.53      14818.11        95.90 o
   4   7   6       5415.35       5422.55        57.81 o
   5   7   6       6402.85       6242.00        64.81 o
   6   7   6      14217.07      14958.67       134.53 o
   7   7   6       3315.60       3331.86        53.49 o
   8   7   6        602.02        502.51        27.81 o
   9   7   6       6398.16       6514.17       103.22 o
  10   7   6        566.90        641.07        37.34 o
  11   7   6        592.10        518.87        32.94 o
  12   7   6        228.30        184.78        23.58 o
  13   7   6        114.18         73.67        13.53 o
  14   7   6        220.39        167.07        13.92 o
  15   7   6         85.39         49.27        10.61 o
 -17   8   6        169.96        151.81        25.99 o
 -16   8   6        382.94        345.50        31.76 o
 -15   8   6         58.47         90.18        15.76 o
 -14   8   6        297.71        284.83        25.54 o
 -13   8   6         32.70         23.93         7.29 o
 -12   8   6         12.65         13.92        11.39 o
 -11   8   6       1845.23       1674.54        73.96 o
 -10   8   6        656.39        606.08        21.75 o
  -9   8   6       2407.38       2467.02        59.23 o
  -8   8   6       1784.23       1774.30        84.55 o
  -7   8   6       1330.53       1199.77        39.78 o
  -6   8   6       2754.09       2544.44        50.02 o
  -5   8   6        115.84         80.61        16.11 o
  -4   8   6       1577.39       1412.23        29.85 o
  -3   8   6       2065.82       2059.23        35.18 o
  -2   8   6       3442.91       3416.26        43.70 o
  -1   8   6         28.42         24.41         5.89 o
   0   8   6      44197.53      44746.62       258.40 o
   1   8   6      10383.91      11393.63       118.59 o
   2   8   6      10411.23      10633.70        85.21 o
   3   8   6       1052.07       1054.01        22.22 o
   4   8   6        813.91        760.77        20.50 o
   5   8   6         47.90         35.27         5.34 o
   6   8   6       3973.86       3836.81        53.76 o
   7   8   6        426.87        401.78        18.91 o
   8   8   6       5882.91       5912.15        83.71 o
   9   8   6        565.85        478.47        26.54 o
  10   8   6       1264.85        885.75        48.67 o
  11   8   6         34.06         44.81         6.94 o
  12   8   6       1841.13       1800.50       114.25 o
  13   8   6          0.03         25.59         7.11 o
  14   8   6       1272.51       1344.76        75.96 o
  15   8   6        462.04        405.13        49.82 o
 -17   9   6        445.88        460.87        48.99 o
 -16   9   6        255.62        152.49        22.31 o
 -15   9   6         33.39         34.90        30.30 o
 -14   9   6          0.24         17.12        11.29 o
 -13   9   6       1288.22       1421.10        32.30 o
 -12   9   6          9.74          4.49         5.45 o
 -11   9   6       8125.19       8497.84       146.77 o
 -10   9   6        888.06       1076.98       101.00 o
  -9   9   6       2221.93       2231.34       113.85 o
  -8   9   6        382.23        391.65        25.69 o
  -7   9   6       2961.28       3139.33       113.59 o
  -6   9   6        231.12        249.42        17.64 o
  -5   9   6      24660.42      26264.46       250.17 o
  -4   9   6        931.20        753.57        16.54 o
  -3   9   6      20276.16      19822.02       107.92 o
  -2   9   6       1968.42       1724.13        17.35 o
  -1   9   6      25339.11      27021.89       142.21 o
   0   9   6       6575.93       6867.81        74.37 o
   1   9   6      36500.85      38330.98       199.76 o
   2   9   6       2388.68       2170.37        44.53 o
   3   9   6       6739.08       6932.30        78.05 o
   4   9   6        938.61        979.58        21.37 o
   5   9   6       5179.44       5275.84        65.14 o
   6   9   6        854.23        743.26        27.82 o
   7   9   6       2494.60       2639.76        54.42 o
   8   9   6       1687.54       1742.83        65.75 o
   9   9   6       1477.34       1708.12        64.76 o
  10   9   6         43.92         22.40         4.94 o
  11   9   6       2267.10       2274.31       113.56 o
  12   9   6          1.39         11.00         4.20 o
  13   9   6        691.14        591.31        58.93 o
  14   9   6        262.73        230.90        28.70 o
 -16  10   6         39.63         36.24        12.56 o
 -15  10   6       1680.19       1557.64       114.38 o
 -14  10   6        199.48        187.51        27.85 o
 -13  10   6        136.22         94.15        22.58 o
 -12  10   6        529.60        525.23        72.75 o
 -11  10   6         74.48        139.21        22.95 o
 -10  10   6       4249.36       4742.71       130.44 o
  -9  10   6       6467.10       6886.01       172.84 o
  -8  10   6       8120.37       8366.47       215.81 o
  -7  10   6       5303.53       5196.74        93.97 o
  -6  10   6      10958.70      11436.41       167.67 o
  -5  10   6       1572.03       1348.67        58.24 o
  -4  10   6       4139.27       4269.52        90.25 o
  -3  10   6        793.92        902.63        18.87 o
  -2  10   6       4921.01       5238.23        58.33 o
  -1  10   6       1320.48       1264.43        23.54 o
   0  10   6      24540.64      25753.05       137.89 o
   1  10   6       2850.21       2331.76        41.58 o
   2  10   6      23708.78      23774.28       130.12 o
   3  10   6       5466.40       5284.37        64.41 o
   4  10   6      10001.95       9690.30        98.63 o
   5  10   6       4665.10       4761.03        66.33 o
   6  10   6        154.75        171.55        12.06 o
   7  10   6       1901.32       1989.73        57.14 o
   8  10   6        784.52        736.07        38.77 o
   9  10   6       1467.84       1677.49        61.44 o
  10  10   6        357.36        307.57        23.41 o
  11  10   6        829.78        860.44        66.44 o
  12  10   6        188.67        198.75        24.88 o
  13  10   6        549.77        387.44        37.61 o
  14  10   6          0.21         32.13        11.23 o
 -16  11   6       2289.88       2093.85       213.69 o
 -15  11   6       3966.67       4542.86       129.29 o
 -14  11   6       8012.09       8477.99       184.22 o
 -13  11   6       3340.84       3146.75       203.70 o
 -12  11   6       5433.60       6288.75       214.40 o
 -11  11   6       3105.92       3238.81       230.70 o
 -10  11   6       5132.31       5517.03       179.45 o
  -9  11   6       5997.87       6079.81       159.71 o
  -8  11   6      11502.89      12336.16       201.58 o
  -7  11   6        509.73        363.33        41.88 o
  -6  11   6        464.34        365.67        29.19 o
  -5  11   6       1149.31       1127.84        68.87 o
  -4  11   6         33.97         17.91         7.35 o
  -3  11   6       1737.76       1569.58        31.67 o
  -2  11   6       4168.38       3828.86        51.26 o
  -1  11   6        233.42        281.14        12.89 o
   0  11   6       3419.96       3249.62        46.09 o
   1  11   6        137.29        157.25         7.77 o
   2  11   6      10299.93      10529.12       106.35 o
   3  11   6       6538.74       6124.21        67.07 o
   4  11   6       2450.21       2560.47        47.22 o
   5  11   6       9698.76      10136.10        81.34 o
   6  11   6       4544.64       4562.97        74.34 o
   7  11   6       1929.54       1877.17        62.33 o
   8  11   6       8853.47       9512.91       143.31 o
   9  11   6       3052.01       3218.00        68.55 o
  10  11   6       3648.82       3816.39        68.65 o
  11  11   6       8680.36       9470.42       160.98 o
  12  11   6        901.25        638.63        58.30 o
  13  11   6       3748.50       3975.50       220.73 o
 -14  12   6       1288.38       1077.22       103.65 o
 -13  12   6        353.94        387.50        39.89 o
 -12  12   6       1902.75       2228.35       164.89 o
 -11  12   6       2246.61       2517.08       197.84 o
 -10  12   6        206.20        307.68        45.39 o
  -9  12   6       5024.38       5215.73       170.34 o
  -8  12   6        325.22        310.23        43.70 o
  -7  12   6       3002.47       3026.02       262.04 o
  -6  12   6        200.48        142.53        16.26 o
  -5  12   6        760.64        647.46        55.35 o
  -4  12   6       1523.91       1522.55        98.57 o
  -3  12   6       3494.58       3341.11        48.32 o
  -2  12   6       3344.69       3220.82        48.96 o
  -1  12   6        272.17        204.83        12.81 o
   0  12   6        122.62        111.08         7.37 o
   1  12   6       5827.19       6097.50        68.38 o
   2  12   6       2262.86       2309.57        55.06 o
   3  12   6        720.81        677.91        26.23 o
   4  12   6        588.57        512.70        25.44 o
   5  12   6        736.71        745.14        33.72 o
   6  12   6         17.04         31.00         6.42 o
   7  12   6       4863.45       5062.91        79.92 o
   8  12   6        448.32        439.63        34.15 o
   9  12   6        732.94        677.11        50.04 o
  10  12   6        658.22        563.79        35.11 o
  11  12   6        805.02        709.87        68.02 o
  12  12   6       1847.67       1693.85       169.60 o
  13  12   6          1.49         28.39        19.12 o
 -15  13   6        263.04        227.32        38.54 o
 -14  13   6         84.77         72.28        17.01 o
 -13  13   6         95.63         90.33        20.77 o
 -12  13   6         45.08         91.95        23.26 o
 -11  13   6       3541.62       3614.98       231.00 o
 -10  13   6        154.33        168.34        28.49 o
  -9  13   6       4932.13       5380.56       166.47 o
  -8  13   6        128.66        121.04        20.20 o
  -7  13   6       6098.36       6535.37       175.30 o
  -6  13   6         29.81         34.43        10.75 o
  -5  13   6      11474.51      11882.50       248.87 o
  -4  13   6        592.40        498.64        43.34 o
  -3  13   6      14134.42      15331.32       123.08 o
  -2  13   6       1488.70       1433.90        40.13 o
  -1  13   6      14758.46      15097.57       144.90 o
   0  13   6       2376.78       2347.72        51.49 o
   1  13   6      20271.25      21949.04       165.35 o
   2  13   6        297.96        268.74        15.88 o
   3  13   6       5162.91       5359.98        69.49 o
   4  13   6         64.84         74.72         6.67 o
   5  13   6       5175.69       5271.13        83.96 o
   6  13   6       3591.83       3508.38        77.27 o
   7  13   6       1509.53       1568.58        47.33 o
   8  13   6       3008.68       2649.55       108.69 o
   9  13   6        461.65        356.43        28.32 o
  10  13   6        234.28        236.70        23.52 o
  11  13   6       1708.14       2104.66       106.99 o
  12  13   6         72.68         69.79        18.24 o
 -14  14   6        162.99        152.46        27.49 o
 -13  14   6         21.56         25.91        21.72 o
 -12  14   6        147.37        139.26        57.71 o
 -11  14   6          1.69         49.82        11.87 o
 -10  14   6        257.41        276.71        40.01 o
  -9  14   6          0.11         49.45        17.98 o
  -8  14   6        722.46        692.63        86.90 o
  -7  14   6          6.45         30.38        13.24 o
  -6  14   6          1.37         29.97        12.04 o
  -5  14   6        656.47        558.23        74.33 o
  -4  14   6        761.51        619.26        70.45 o
  -3  14   6        227.52        190.91        13.66 o
  -2  14   6         80.48         60.04         7.33 o
  -1  14   6       2408.51       2521.41        55.04 o
   0  14   6         11.45         16.84         5.19 o
   1  14   6         84.99         79.05         7.14 o
   2  14   6         20.76         30.90         5.92 o
   3  14   6        103.84         72.04        10.84 o
   4  14   6         33.94         31.91        10.09 o
   5  14   6        882.12        826.34        40.51 o
   6  14   6         73.54         60.49         7.53 o
   7  14   6        684.67        738.78        68.18 o
   8  14   6        301.93        277.33        30.32 o
   9  14   6        240.70        256.67        29.79 o
  10  14   6        195.20        248.50        34.72 o
  11  14   6          0.38         22.50        12.83 o
 -13  15   6        320.88        223.38        34.14 o
 -12  15   6        149.05        147.85        36.58 o
 -11  15   6       1539.87       1575.57       131.20 o
 -10  15   6        300.26        333.69        44.13 o
  -9  15   6       1406.47       1727.68       163.01 o
  -8  15   6        316.74        325.94        59.67 o
  -7  15   6       1090.53       1162.96       133.68 o
  -6  15   6         14.39         25.53        12.24 o
  -5  15   6       4292.10       4562.67       134.82 o
  -4  15   6       1858.39       1776.49       131.20 o
  -3  15   6       8425.63       8728.12       119.61 o
  -2  15   6         44.07         22.55         4.57 o
  -1  15   6       4466.62       4606.14        73.24 o
   0  15   6        761.16        565.15        36.78 o
   1  15   6       2789.99       2764.75        65.76 o
   2  15   6         17.98         23.54         3.68 o
   3  15   6       5375.19       5610.95       124.80 o
   4  15   6        330.64        205.82        17.00 o
   5  15   6       8167.32       8994.06       181.54 o
   6  15   6        519.50        460.86        29.83 o
   7  15   6        402.46        265.32        31.36 o
   8  15   6         21.45         31.17        12.41 o
   9  15   6       2709.32       3001.51       163.52 o
  10  15   6          4.37         30.26        11.78 o
  11  15   6       2391.94       2317.22       223.34 o
 -12  16   6         13.53         34.20        19.91 o
 -11  16   6       1041.38       1076.88       113.09 o
 -10  16   6        148.10        130.03        27.41 o
  -9  16   6       1552.78       1720.62       146.68 o
  -8  16   6        251.13        272.65        28.59 o
  -7  16   6       1310.26       1272.38       116.24 o
  -6  16   6       1878.25       2078.06       182.15 o
  -5  16   6        570.65        591.30        78.35 o
  -4  16   6       3469.19       3978.64       128.01 o
  -3  16   6         19.09         15.58         3.15 o
  -2  16   6       2956.18       2868.95        57.00 o
  -1  16   6          4.26         11.66         3.76 o
   0  16   6       1318.53       1134.86        33.55 o
   1  16   6        459.61        347.14        29.73 o
   2  16   6        483.16        423.03        34.85 o
   3  16   6       1110.95       1036.78        74.44 o
   4  16   6         70.06         50.96         8.68 o
   5  16   6       3292.28       3610.31        73.70 o
   6  16   6          0.04         10.93         6.04 o
   7  16   6       5077.93       5328.79       161.71 o
   8  16   6        149.25        131.41        26.58 o
   9  16   6       2143.73       2443.82       201.99 o
  10  16   6        781.47        614.10       102.78 o
 -11  17   6        207.58        161.78        20.66 o
 -10  17   6       1865.78       1905.81       141.15 o
  -9  17   6          7.88         43.48        24.57 o
  -8  17   6       3551.42       4110.54        94.62 o
  -7  17   6        141.88        146.33        34.57 o
  -6  17   6       2213.44       2229.24        82.28 o
  -5  17   6       1040.13       1071.94       109.98 o
  -4  17   6        848.12        941.50        65.30 o
  -3  17   6          0.24         15.13         6.19 o
  -2  17   6        109.24         51.80         7.52 o
  -1  17   6          0.69         16.84         3.57 o
   0  17   6         41.33         36.52         7.32 o
   1  17   6          3.17         12.83         4.07 o
   2  17   6        185.12        158.82        19.27 o
   3  17   6         46.40         37.37        13.33 o
   4  17   6        351.72        321.85        28.20 o
   5  17   6        651.22        634.06        51.35 o
   6  17   6       1253.19       1147.50        66.62 o
   7  17   6        823.93        732.05        76.70 o
   8  17   6       1386.39       1404.15       101.27 o
  -9  18   6        669.70        591.48        61.47 o
  -8  18   6        873.16        885.96        87.13 o
  -7  18   6       3321.25       3342.53       181.32 o
  -6  18   6       4783.19       5328.25       100.94 o
  -5  18   6         11.38         44.16        14.77 o
  -4  18   6       1737.82       1806.29        59.10 o
  -3  18   6          0.24         17.34         8.63 o
  -2  18   6       1639.90       1824.28        72.52 o
  -1  18   6        263.09        176.82        20.20 o
   0  18   6       2901.99       3069.27        46.66 o
   1  18   6        698.27        665.97        42.63 o
   2  18   6       4712.69       5257.15       103.86 o
   3  18   6       1491.48       1470.91        50.80 o
   4  18   6       1294.11       1280.29        82.21 o
   5  18   6        333.79        357.61        34.13 o
   6  18   6        136.55        151.07        20.45 o
   7  18   6        920.63        877.68        66.07 o
  -8  19   6          5.18         31.12        11.69 o
  -7  19   6        356.19        268.31        39.97 o
  -6  19   6         33.63         50.02        18.78 o
  -5  19   6       1282.13       1150.76       123.80 o
  -4  19   6        131.07         92.31        19.94 o
  -3  19   6       2321.31       2412.33        82.52 o
  -2  19   6          2.12         14.92        11.82 o
  -1  19   6       2019.46       1957.08        85.28 o
   0  19   6         18.69         15.03        16.62 o
   1  19   6        905.37        740.61        67.91 o
   2  19   6        121.09         89.46        23.73 o
   3  19   6       1274.12       1183.33        88.21 o
   4  19   6         40.40         57.25        17.74 o
   5  19   6        996.39        896.26        45.39 o
  -5  20   6        320.03        247.69        52.96 o
  -4  20   6        134.65         81.55        45.26 o
  -3  20   6          3.58         17.98         9.66 o
  -2  20   6         93.02         37.85        17.55 o
  -1  20   6        146.74         62.76        25.40 o
 -19   1   7       1414.36       1358.78        66.13 o
 -18   1   7        833.95        959.00        54.91 o
 -17   1   7       4080.11       4141.65       105.00 o
 -16   1   7       4245.33       4282.80       100.64 o
 -15   1   7       5883.35       6402.02       126.26 o
 -14   1   7       8122.68       8365.63        77.56 o
 -13   1   7       1284.27       1228.03        65.74 o
 -12   1   7       8053.61       8312.32       105.04 o
 -11   1   7        653.49        670.31        29.51 o
 -10   1   7      11757.88      12221.97       119.43 o
  -9   1   7       8976.21       9616.13        81.01 o
  -8   1   7       9976.77       9946.41        81.32 o
  -7   1   7        273.22        102.72         6.95 o
  -6   1   7       1076.03        870.58        19.30 o
  -5   1   7       1677.94       1588.16        20.92 o
  -4   1   7       1534.84       1384.70        18.53 o
  -3   1   7       2394.61       2567.43        26.14 o
  -2   1   7       3255.20       3255.53        33.22 o
  -1   1   7      32290.11      31081.11       121.52 o
   0   1   7       2035.33       1838.99        33.73 o
   1   1   7        671.16        583.41        21.36 o
   2   1   7        626.53        523.98        24.49 o
   3   1   7       1759.45       1603.94        27.46 o
   4   1   7       2284.79       2117.61        31.52 o
   5   1   7      14787.69      13436.37       118.48 o
   6   1   7       6294.11       6106.80        64.60 o
   7   1   7      14998.04      15004.28       143.92 o
   8   1   7       5667.85       5747.99        70.82 o
   9   1   7       5280.71       5225.23        68.40 o
  10   1   7        516.18        424.38        26.53 o
  11   1   7       1416.32       1651.54        97.08 o
  12   1   7        222.11        283.77        31.24 o
  13   1   7      10616.43      11655.84       242.19 o
  14   1   7          0.09         28.47         9.58 o
  15   1   7       4502.43       4310.46       191.01 o
  16   1   7          1.09         20.54         5.55 o
 -19   2   7        303.65        372.14        26.31 o
 -18   2   7          6.31         24.88         6.72 o
 -17   2   7       1346.13       1295.48        73.86 o
 -16   2   7        174.69        136.45        20.26 o
 -15   2   7       4934.72       4678.98       179.02 o
 -14   2   7         56.35         38.35         7.80 o
 -13   2   7       6085.71       6030.80       108.62 o
 -12   2   7       2685.58       2634.28        47.09 o
 -11   2   7       9410.55       9220.07        96.76 o
 -10   2   7       4419.65       4367.43       129.88 o
  -9   2   7        236.66        318.73        14.34 o
  -8   2   7      13718.08      13485.44       245.24 o
  -7   2   7        380.74        342.23        16.37 o
  -6   2   7      40519.65      40031.57       178.09 o
  -5   2   7        488.11        421.27        20.44 o
  -4   2   7      30399.83      30747.76       130.62 o
  -3   2   7        249.05        160.06         8.25 o
  -2   2   7      14421.47      13133.90       160.30 o
  -1   2   7        556.10        634.61        16.09 o
   0   2   7       9246.55       9986.40        56.05 o
   1   2   7      19069.72      18430.16        83.82 o
   2   2   7      10514.07       9985.97        57.49 o
   3   2   7      23470.13      23776.83       150.58 o
   4   2   7         97.23        124.22         9.86 o
   5   2   7      25829.08      26247.65       138.49 o
   6   2   7         30.55         31.01         5.63 o
   7   2   7      17965.95      18885.67       129.30 o
   8   2   7       2786.98       2816.35        44.66 o
   9   2   7       4155.96       4254.37        74.00 o
  10   2   7       3903.85       3953.77        83.93 o
  11   2   7         24.54         22.87         9.17 o
  12   2   7        929.56       1017.36        70.95 o
  13   2   7        138.19        117.56        19.83 o
  14   2   7       2104.67       2203.39        55.26 o
  15   2   7        220.64        219.08        20.81 o
  16   2   7        573.73        382.51        27.63 o
 -18   3   7         52.27         61.73         9.63 o
 -17   3   7         27.31         37.25        10.63 o
 -16   3   7        782.52        689.89        80.96 o
 -15   3   7        901.06        859.01        90.17 o
 -14   3   7        560.47        522.58        45.85 o
 -13   3   7       5135.56       5067.05       136.06 o
 -12   3   7       2674.65       2600.33        45.82 o
 -11   3   7      10678.88      11194.19       112.76 o
 -10   3   7       2325.66       2382.39        49.45 o
  -9   3   7      23043.95      23752.37       160.49 o
  -8   3   7        586.47        516.93        17.21 o
  -7   3   7      30060.87      29622.10       203.35 o
  -6   3   7        829.70        902.60        23.33 o
  -5   3   7      27309.82      27263.52       229.02 o
  -4   3   7        212.88        141.09         7.18 o
  -3   3   7      18504.19      17739.29        74.01 o
  -2   3   7      13233.49      13114.64        81.46 o
  -1   3   7      64153.46      63585.98       232.66 o
   0   3   7      36130.20      34362.94       158.13 o
   1   3   7      35309.54      32541.88       359.52 o
   2   3   7      29892.29      31832.43       125.86 o
   3   3   7       9304.47       9511.27        69.43 o
   4   3   7      13300.14      13024.28       108.69 o
   5   3   7      19394.81      19638.63       125.34 o
   6   3   7       2535.67       2385.28        47.63 o
   7   3   7       6466.50       6241.79        70.44 o
   8   3   7       6448.84       6499.84        74.90 o
   9   3   7       1269.23       1076.11        55.36 o
  10   3   7       1781.23       1661.64        67.06 o
  11   3   7        283.75        298.31        28.19 o
  12   3   7        369.78        408.33        40.52 o
  13   3   7        416.27        460.28        47.56 o
  14   3   7        826.02        575.15        38.25 o
  15   3   7          1.90         14.88         7.71 o
  16   3   7       1053.41        887.66       105.89 o
 -18   4   7        637.42        576.19        35.50 o
 -17   4   7       2661.88       2728.94       103.32 o
 -16   4   7       1093.47       1000.90        71.41 o
 -15   4   7       2522.97       2545.41        68.90 o
 -14   4   7        402.28        272.27        22.93 o
 -13   4   7        767.53        783.08        43.53 o
 -12   4   7        923.08        977.16        54.17 o
 -11   4   7       5276.80       5300.24        64.28 o
 -10   4   7          5.72         19.66         4.38 o
  -9   4   7       2842.83       2514.81        74.61 o
  -8   4   7        752.51        577.36        32.91 o
  -7   4   7        165.23        184.64         8.89 o
  -6   4   7       2831.88       2481.21        56.70 o
  -5   4   7          3.76         26.40         4.18 o
  -4   4   7        617.09        667.20        16.04 o
  -3   4   7       6708.88       5722.13        43.72 o
  -2   4   7        484.70        296.54        14.17 o
  -1   4   7      10618.55      12222.10        65.92 o
   0   4   7       4042.76       4628.45        82.37 o
   1   4   7      11849.17      11413.73        90.42 o
   2   4   7       4292.29       4473.25        79.91 o
   3   4   7       8315.24       9155.52        66.86 o
   4   4   7      18877.09      18297.94       116.11 o
   5   4   7       6816.77       6805.62        58.84 o
   6   4   7      10784.37      11559.58        98.67 o
   7   4   7       6723.28       6619.02        81.33 o
   8   4   7       5216.98       5362.24        65.00 o
   9   4   7       8410.86       8282.21       159.30 o
  10   4   7       8102.59       8589.48        87.66 o
  11   4   7        345.91        241.53        22.25 o
  12   4   7       1419.03       1603.22        65.72 o
  13   4   7          0.74         19.98         7.24 o
  14   4   7       3493.36       3549.88       161.33 o
  15   4   7        109.22         54.31        14.13 o
  16   4   7       3172.68       3307.66       136.53 o
 -18   5   7       1058.47        910.73        50.30 o
 -17   5   7        808.95        802.56        52.20 o
 -16   5   7       1959.66       1787.56        89.44 o
 -15   5   7       2690.07       2642.39        99.64 o
 -14   5   7       1816.91       1828.79        75.55 o
 -13   5   7       1607.43       1592.65        61.71 o
 -12   5   7       2824.69       2860.10        69.02 o
 -11   5   7       4701.52       4687.31        62.65 o
 -10   5   7       7629.02       7821.01        81.07 o
  -9   5   7       5079.85       5025.76        71.62 o
  -8   5   7       8262.08       8074.06        68.75 o
  -7   5   7       6152.71       5755.49        72.51 o
  -6   5   7       8973.80       8682.91        68.51 o
  -5   5   7       8604.83       8728.60        62.07 o
  -4   5   7      21004.49      22269.09       120.46 o
  -3   5   7      13021.85      12859.34       102.34 o
  -2   5   7       1112.95       1203.35        21.90 o
  -1   5   7      14414.34      14304.56        93.61 o
   0   5   7       5943.76       6197.82        53.36 o
   1   5   7       3924.32       4191.56        41.57 o
   2   5   7       2604.54       3275.05        34.45 o
   3   5   7       9837.91      10111.89        94.28 o
   4   5   7       1563.66       1446.95        27.79 o
   5   5   7       5273.93       5268.84        56.38 o
   6   5   7        180.76        191.67        12.93 o
   7   5   7       6346.21       7306.46        93.75 o
   8   5   7         10.09         14.92         6.13 o
   9   5   7       4151.26       3857.28        76.11 o
  10   5   7          5.15         20.47         4.89 o
  11   5   7       5424.70       5458.09        88.48 o
  12   5   7         97.52        117.35        15.13 o
  13   5   7       5008.35       5323.37       144.95 o
  14   5   7       1024.15       1171.78        76.11 o
  15   5   7       1257.86       1106.25        62.10 o
 -18   6   7       1609.45       1527.83       138.61 o
 -17   6   7        328.17        362.22        25.99 o
 -16   6   7       2458.41       2960.74        67.52 o
 -15   6   7        184.25        109.33        14.42 o
 -14   6   7          1.38         17.87         3.94 o
 -13   6   7         78.14         66.73        10.56 o
 -12   6   7        607.00        540.17        28.65 o
 -11   6   7         73.47         97.47        10.04 o
 -10   6   7       3293.30       3470.16        75.07 o
  -9   6   7       4440.95       4197.18        51.39 o
  -8   6   7       5303.36       5556.01        92.17 o
  -7   6   7       2970.84       2911.20        37.64 o
  -6   6   7       7563.33       7616.89        94.43 o
  -5   6   7        363.89        561.41        16.80 o
  -4   6   7      21154.76      21504.56       160.32 o
  -3   6   7       2389.21       2257.39        26.60 o
  -2   6   7       1706.03       1639.02        28.41 o
  -1   6   7       3599.63       3323.34        34.32 o
   0   6   7         42.45        121.95         6.89 o
   1   6   7       5665.86       5829.17        54.47 o
   2   6   7       1038.61        828.49        18.65 o
   3   6   7        726.63        532.68        21.11 o
   4   6   7       1826.26       1727.27        61.28 o
   5   6   7        316.61        252.10        13.54 o
   6   6   7       1240.99       1246.60        40.48 o
   7   6   7        562.54        435.43        22.57 o
   8   6   7       3245.56       3072.28        57.45 o
   9   6   7        155.24        200.74        14.39 o
  10   6   7       3788.34       3826.40        80.31 o
  11   6   7        223.02        164.22        20.32 o
  12   6   7       1561.66       1589.43        93.53 o
  13   6   7         87.65         73.47        12.19 o
  14   6   7        859.01        636.58        36.59 o
  15   6   7        212.69        181.37        27.14 o
 -18   7   7       2064.77       1861.55       161.25 o
 -17   7   7        584.55        461.48        57.51 o
 -16   7   7       3634.74       3854.59       169.41 o
 -15   7   7        839.22        753.79        64.95 o
 -14   7   7        882.84        883.49        63.73 o
 -13   7   7        334.81        254.93        22.28 o
 -12   7   7       3045.51       3213.09        64.06 o
 -11   7   7       1755.87       1546.07        42.72 o
 -10   7   7       2324.94       2411.42        43.36 o
  -9   7   7        184.82        212.58        11.03 o
  -8   7   7        118.93        149.30         7.45 o
  -7   7   7       5101.41       5199.58        62.26 o
  -6   7   7        321.79        279.13        11.71 o
  -5   7   7       1216.34       1058.12        13.61 o
  -4   7   7       1639.90       1847.93        31.96 o
  -3   7   7        920.57        932.05        46.20 o
  -2   7   7        628.13        689.07        19.34 o
  -1   7   7       3332.81       3383.01        39.77 o
   0   7   7       7673.06       7390.74        60.83 o
   1   7   7       6179.87       6241.33        75.28 o
   2   7   7       8706.82       8998.59        73.57 o
   3   7   7      11311.79      11159.35       101.76 o
   4   7   7       2006.30       1719.74        34.09 o
   5   7   7      14849.79      15227.90       144.21 o
   6   7   7       6406.85       6520.19        77.61 o
   7   7   7       2433.29       2338.26        65.53 o
   8   7   7       1421.56       1373.74        54.31 o
   9   7   7       9836.56      10082.26       107.44 o
  10   7   7         24.52         32.81         6.07 o
  11   7   7       8606.91       8820.34       116.20 o
  12   7   7        201.34        157.83        20.84 o
  13   7   7       4958.55       5172.34        64.51 o
  14   7   7         32.54         39.87         8.26 o
  15   7   7       3831.81       4009.51        74.08 o
 -17   8   7         26.74         29.32         8.79 o
 -16   8   7         38.02         63.73        15.79 o
 -15   8   7        318.62        257.97        26.39 o
 -14   8   7        765.42        770.90        57.88 o
 -13   8   7        465.91        515.12        38.85 o
 -12   8   7       4054.10       4330.46        62.83 o
 -11   8   7        642.45        608.66        34.62 o
 -10   8   7       3284.06       3507.58        63.95 o
  -9   8   7       2048.46       1926.52        45.71 o
  -8   8   7      15793.80      16766.56       159.09 o
  -7   8   7        241.62        190.74        32.17 o
  -6   8   7      34054.63      36032.50       198.15 o
  -5   8   7        409.67        283.71        10.25 o
  -4   8   7      23149.71      23768.99       124.66 o
  -3   8   7       1394.97       1355.41        33.07 o
  -2   8   7       9285.93       9259.63        74.88 o
  -1   8   7       9611.60       8714.22        79.00 o
   0   8   7      36385.57      38489.60       220.70 o
   1   8   7      19584.37      20633.29       156.15 o
   2   8   7      23964.72      24499.68       171.63 o
   3   8   7        274.28        271.60        18.45 o
   4   8   7      18051.77      18732.54       106.70 o
   5   8   7        487.47        536.31        26.65 o
   6   8   7       3059.47       2922.66        57.67 o
   7   8   7        309.37        313.13        16.97 o
   8   8   7       1213.86       1094.71        42.93 o
   9   8   7          7.16         18.69         6.07 o
  10   8   7        130.62        102.46        11.78 o
  11   8   7        109.76        130.69        14.29 o
  12   8   7        192.96        141.23        18.61 o
  13   8   7         95.96        212.79        20.16 o
  14   8   7         24.67         35.37         7.00 o
 -17   9   7         76.94         54.43        16.13 o
 -16   9   7        289.25        213.79        34.34 o
 -15   9   7        826.37        682.45        65.75 o
 -14   9   7       1558.46       1521.46        29.03 o
 -13   9   7       3418.24       3417.37        69.66 o
 -12   9   7         80.72         60.36        11.16 o
 -11   9   7       6302.51       7223.37       146.41 o
 -10   9   7         31.41         33.32        18.70 o
  -9   9   7       7525.84       7847.49       186.60 o
  -8   9   7         15.21         19.16         7.06 o
  -7   9   7      16136.88      17189.31       203.60 o
  -6   9   7        287.39        408.46        28.99 o
  -5   9   7      36807.29      38504.96       301.04 o
  -4   9   7       4101.41       3575.21        43.86 o
  -3   9   7      32934.91      33440.43       173.66 o
  -2   9   7      21516.84      22006.70       119.60 o
  -1   9   7      12998.27      13500.80       117.40 o
   0   9   7       2152.35       1817.94        36.01 o
   1   9   7      34916.95      35754.06       237.66 o
   2   9   7       4216.63       4217.02        55.25 o
   3   9   7       2139.15       2254.67        35.89 o
   4   9   7      17899.97      18011.03       147.71 o
   5   9   7         78.25         53.91         6.74 o
   6   9   7      10679.46      10804.07       109.89 o
   7   9   7        444.28        474.91        27.41 o
   8   9   7       4453.36       4738.79       106.84 o
   9   9   7         33.67         30.96         7.53 o
  10   9   7       1377.05       1371.75        64.80 o
  11   9   7         33.06         28.16         6.62 o
  12   9   7          6.62         17.01         6.86 o
  13   9   7         42.14         59.62        17.03 o
  14   9   7        700.72        566.47        55.88 o
 -16  10   7       1678.83       1461.05       120.09 o
 -15  10   7       3968.74       3739.74       250.76 o
 -14  10   7        419.09        390.63        39.82 o
 -13  10   7       3453.76       3840.78       164.02 o
 -12  10   7       3547.45       4622.96       255.86 o
 -11  10   7       2753.96       2886.12       120.03 o
 -10  10   7       3618.17       3583.99       140.48 o
  -9  10   7       3849.98       4282.48       132.64 o
  -8  10   7        528.81        462.76        50.16 o
  -7  10   7       2995.62       2983.69        93.15 o
  -6  10   7       1000.46       1006.44        55.02 o
  -5  10   7       3338.43       3221.26        79.77 o
  -4  10   7        762.02        624.43        19.28 o
  -3  10   7        351.44        304.34        13.03 o
  -2  10   7       1602.31       1675.97        39.46 o
  -1  10   7        359.53        444.58        16.46 o
   0  10   7       2714.94       2604.64        38.60 o
   1  10   7        830.85        951.16        23.11 o
   2  10   7       1243.15       1282.52        25.80 o
   3  10   7         19.13         24.48         4.29 o
   4  10   7       1906.62       1818.66        46.57 o
   5  10   7       4378.05       4330.27        72.11 o
   6  10   7       4251.44       4447.92        71.13 o
   7  10   7          2.10         19.08         5.50 o
   8  10   7       3823.68       3869.72        90.29 o
   9  10   7         64.97         43.42        10.31 o
  10  10   7       5955.83       6337.23       124.64 o
  11  10   7         32.36         25.96         5.83 o
  12  10   7       4547.73       5031.21        70.68 o
  13  10   7        435.34        349.27        34.79 o
 -15  11   7          4.02         35.34        20.35 o
 -14  11   7         41.93         54.73        18.31 o
 -13  11   7        766.90        854.80        78.74 o
 -12  11   7         71.11         74.04        26.18 o
 -11  11   7        280.72        331.99        57.69 o
 -10  11   7         56.32         56.44        15.43 o
  -9  11   7        555.47        491.94        58.88 o
  -8  11   7        949.83        901.38       105.68 o
  -7  11   7        239.86        167.01        17.68 o
  -6  11   7          4.25         27.53         7.01 o
  -5  11   7        625.91        525.23        32.75 o
  -4  11   7         60.42         56.33         5.00 o
  -3  11   7        123.14        141.49        10.16 o
  -2  11   7        232.42        161.45        12.00 o
  -1  11   7       1525.14       1401.91        31.25 o
   0  11   7       1903.74       1777.36        36.93 o
   1  11   7       2235.87       2009.62        39.23 o
   2  11   7       1507.18       1373.30        38.43 o
   3  11   7        838.32        771.21        36.95 o
   4  11   7         61.37         56.18         5.21 o
   5  11   7       2355.48       2112.42        47.81 o
   6  11   7        251.87        222.93        17.92 o
   7  11   7        120.81        118.00        10.44 o
   8  11   7        521.66        589.67        33.84 o
   9  11   7       1431.00       1469.46        75.90 o
  10  11   7         14.96         23.68         5.34 o
  11  11   7       2899.83       2948.74        67.21 o
  12  11   7          5.45         22.68        11.39 o
  13  11   7        346.45        299.81        35.23 o
 -15  12   7       1616.56       1329.40       163.52 o
 -14  12   7        902.23        740.08        94.22 o
 -13  12   7       3884.05       4388.93        82.05 o
 -12  12   7        435.12        347.27        70.12 o
 -11  12   7       2361.88       2740.87       113.25 o
 -10  12   7       1995.65       2275.86       176.91 o
  -9  12   7          8.79         55.28        23.19 o
  -8  12   7        167.78        141.41        36.14 o
  -7  12   7        436.50        489.20        53.78 o
  -6  12   7         75.58         81.98        10.27 o
  -5  12   7       4390.26       4525.41        91.73 o
  -4  12   7        158.29        147.39         9.93 o
  -3  12   7         17.69         23.91         3.53 o
  -2  12   7       3217.20       2897.48        59.65 o
  -1  12   7       1816.83       1786.53        41.87 o
   0  12   7       8410.47       8370.50       104.59 o
   1  12   7        721.98        711.30        27.50 o
   2  12   7       8903.63       9019.09        91.28 o
   3  12   7       3663.12       3585.66        58.67 o
   4  12   7      10516.85      10986.75        85.98 o
   5  12   7       5430.22       5663.52        80.24 o
   6  12   7       1833.82       1896.76        65.88 o
   7  12   7        441.71        411.58        26.91 o
   8  12   7       5798.92       6081.34       110.46 o
   9  12   7        330.81        352.35        23.02 o
  10  12   7       8143.73       9632.76       186.34 o
  11  12   7        554.82        493.23        51.70 o
  12  12   7       4204.75       4782.10       158.92 o
 -14  13   7       1522.69       1466.15       116.15 o
 -13  13   7         11.43         21.42        22.46 o
 -12  13   7       2478.02       2483.02       207.47 o
 -11  13   7        220.70        338.31        36.92 o
 -10  13   7       2458.15       2504.47       174.56 o
  -9  13   7        257.73        237.98        33.66 o
  -8  13   7        157.71        150.77        27.94 o
  -7  13   7       3407.10       3620.18       111.61 o
  -6  13   7        304.74        292.26        64.87 o
  -5  13   7        674.37        616.65        60.31 o
  -4  13   7        245.54        191.33        18.36 o
  -3  13   7         32.52         60.02         8.79 o
  -2  13   7        407.80        381.32        24.08 o
  -1  13   7       5996.63       6081.09       107.66 o
   0  13   7       6517.93       6449.53        78.00 o
   1  13   7        398.30        344.48        18.38 o
   2  13   7       1271.61       1173.67        41.75 o
   3  13   7        525.81        393.31        23.30 o
   4  13   7        594.89        461.65        26.22 o
   5  13   7         70.24         69.34         8.43 o
   6  13   7       6827.93       7411.17       113.19 o
   7  13   7        301.85        207.85        17.92 o
   8  13   7        890.44        838.67        60.07 o
   9  13   7       1198.60       1145.89        53.78 o
  10  13   7        129.90        103.71        18.80 o
  11  13   7        949.34        959.84        90.46 o
  12  13   7        223.77        194.33        26.41 o
 -14  14   7       1512.59       1240.79       143.92 o
 -13  14   7        151.92         44.62        19.68 o
 -12  14   7       6705.18       7324.04       470.63 o
 -11  14   7       1733.57       1964.64        83.36 o
 -10  14   7       6990.85       7730.49       144.86 o
  -9  14   7        628.73        701.74        83.35 o
  -8  14   7       7200.46       7890.82       251.45 o
  -7  14   7         48.75         49.05        15.63 o
  -6  14   7      20411.77      22574.34       611.07 o
  -5  14   7       1325.39       1525.38       133.24 o
  -4  14   7      10083.65      10758.11       201.55 o
  -3  14   7       4882.59       4972.63        67.25 o
  -2  14   7       8625.31       9379.39        72.45 o
  -1  14   7       7237.73       7753.40        93.05 o
   0  14   7      26163.94      28446.85       197.33 o
   1  14   7      10010.24      10622.71        82.73 o
   2  14   7       2337.47       2479.51        62.79 o
   3  14   7       4137.95       4246.51        59.98 o
   4  14   7        266.88        281.42        21.33 o
   5  14   7       2888.76       3005.52        66.37 o
   6  14   7        465.47        471.09        39.68 o
   7  14   7       3352.39       3515.31        72.34 o
   8  14   7        318.95        244.66        23.96 o
   9  14   7       3625.10       3802.68       207.46 o
  10  14   7        210.68        160.22        19.77 o
  11  14   7         69.52         52.94        28.00 o
 -13  15   7          0.02         20.50        16.54 o
 -12  15   7       1780.07       1345.83       168.75 o
 -11  15   7          6.40         38.47        38.05 o
 -10  15   7        862.48        835.33        60.69 o
  -9  15   7        682.85        790.71        88.22 o
  -8  15   7        693.14        557.93        72.76 o
  -7  15   7       3123.29       3482.31       134.83 o
  -6  15   7        149.10        247.23        54.53 o
  -5  15   7       1240.64       1197.67        96.17 o
  -4  15   7        313.86        290.33        41.19 o
  -3  15   7          4.21          7.78         3.03 o
  -2  15   7        159.97        159.02        12.92 o
  -1  15   7       1349.85       1263.79        47.90 o
   0  15   7        521.59        449.66        31.42 o
   1  15   7        592.12        439.02        27.92 o
   2  15   7        707.58        694.76        41.09 o
   3  15   7        374.52        214.63        17.34 o
   4  15   7       1451.29       1347.21        65.65 o
   5  15   7         69.42         39.59        13.92 o
   6  15   7        689.85        643.01        46.69 o
   7  15   7        357.80        336.81        29.62 o
   8  15   7        568.77        534.98        52.46 o
   9  15   7       1286.03       1343.19        89.21 o
  10  15   7        295.99        211.00        30.94 o
 -12  16   7       1151.64       1070.65        80.67 o
 -11  16   7        959.89        892.70        65.79 o
 -10  16   7         15.89         42.74        14.97 o
  -9  16   7        123.16        129.41        35.94 o
  -8  16   7         17.98         51.03        15.58 o
  -7  16   7        496.72        532.73        51.08 o
  -6  16   7       1428.74       1601.53        98.56 o
  -5  16   7       1966.92       2069.10       194.73 o
  -4  16   7       1260.46       1163.47       146.06 o
  -3  16   7         87.92         67.47         7.07 o
  -2  16   7       3843.65       3968.37        83.51 o
  -1  16   7        690.45        672.70        48.26 o
   0  16   7       2373.61       2092.23        58.75 o
   1  16   7        622.68        493.35        44.40 o
   2  16   7        136.79         94.08         9.67 o
   3  16   7       1412.76       1345.18        95.05 o
   4  16   7       1817.41       1769.54        39.05 o
   5  16   7        667.13        661.26        38.02 o
   6  16   7       2572.09       3020.91       105.74 o
   7  16   7          1.18         30.88        12.49 o
   8  16   7       3783.92       4260.60       177.75 o
   9  16   7         54.03         54.42        16.23 o
 -11  17   7        238.51        218.22        30.25 o
 -10  17   7        100.48        100.44        22.06 o
  -9  17   7         36.71         34.64        12.71 o
  -8  17   7        308.39        275.30        29.73 o
  -7  17   7         16.27         33.39        12.36 o
  -6  17   7          1.46         26.82        12.38 o
  -5  17   7        181.93        148.50        33.14 o
  -4  17   7        229.52        199.04        32.80 o
  -3  17   7        616.75        538.04        37.12 o
  -2  17   7         26.20         21.75         5.57 o
  -1  17   7         84.34         54.01         8.65 o
   0  17   7        213.33        249.42        24.93 o
   1  17   7         39.03         28.44         8.27 o
   2  17   7        384.73        305.60        23.76 o
   3  17   7        101.26        103.83        11.91 o
   4  17   7        147.84        152.00        19.70 o
   5  17   7          0.50         27.23        13.72 o
   6  17   7         51.82         53.09        13.68 o
   7  17   7          6.64         34.47        16.72 o
   8  17   7         19.17         43.07        10.67 o
  -9  18   7        173.90        197.47        25.79 o
  -8  18   7         13.46         17.18        13.63 o
  -7  18   7          8.59          8.14        13.83 o
  -6  18   7        291.33        165.73        26.58 o
  -5  18   7        811.32        789.19        70.19 o
  -4  18   7       1057.73        982.43        98.51 o
  -3  18   7        405.19        371.00        36.02 o
  -2  18   7         89.09         63.57        15.74 o
  -1  18   7        110.97         44.54        22.37 o
   0  18   7         69.15         35.64        18.11 o
   1  18   7          5.82         19.87         5.00 o
   2  18   7        813.89        958.89        86.97 o
   3  18   7          0.91         25.79        19.03 o
   4  18   7        736.42        728.98        70.20 o
   5  18   7       1723.43       1980.23        64.69 o
   6  18   7        874.95        726.59        60.99 o
  -7  19   7       2052.35       2005.00        85.61 o
  -6  19   7        526.22        465.56        37.59 o
  -5  19   7       1910.56       1868.81       199.96 o
  -4  19   7        123.44        132.07        15.51 o
  -3  19   7        587.19        472.53        52.08 o
  -2  19   7       2055.52       2422.09        63.62 o
  -1  19   7       1900.25       1810.54        78.54 o
   0  19   7        757.65        705.30        96.50 o
   2  19   7        280.90        216.14        33.74 o
   3  19   7        891.89        920.00        81.52 o
   4  19   7       1490.82       1392.06       101.79 o
   5  19   7         46.54         43.09        11.82 o
  -4  20   7       2856.11       3218.25       221.50 o
  -3  20   7          2.67         18.74         7.26 o
  -2  20   7       3152.59       3155.53       276.26 o
 -19   0   8       5508.92       5228.89       273.22 o
 -18   0   8        832.73        771.77       106.45 o
 -17   0   8       5199.59       5288.53       102.21 o
 -16   0   8        855.41        636.83        81.57 o
 -15   0   8       9345.44       9349.79       222.87 o
 -14   0   8        375.64        299.72        45.47 o
 -13   0   8      21695.80      23225.03       236.43 o
 -12   0   8       4418.22       4433.09       221.52 o
 -11   0   8       5802.25       5907.12        96.05 o
 -10   0   8          0.19         12.13         7.72 o
  -9   0   8         17.51         18.09         4.97 o
  -8   0   8         39.22         12.92         5.05 o
  -7   0   8       5307.97       4856.18        73.65 o
  -6   0   8      18991.93      20370.57       158.91 o
  -5   0   8       1983.30       1779.42        44.80 o
  -4   0   8          0.43         51.37        11.47 o
  -3   0   8       5725.80       5611.96        56.81 o
  -2   0   8       1550.13       1585.63        31.12 o
  -1   0   8       1415.30       1590.30        29.72 o
   0   0   8      24651.16      22007.70       129.87 o
   1   0   8      25713.59      25784.75       151.22 o
   2   0   8      86581.85      84839.50       506.23 o
   3   0   8      21794.00      21180.40       169.65 o
   4   0   8      26809.22      27189.24       253.55 o
   5   0   8       9961.04       9101.02       108.13 o
   6   0   8      16774.62      16662.05       139.52 o
   7   0   8      20598.64      20941.11       240.60 o
   8   0   8      40765.80      42698.72       634.67 o
   9   0   8       1814.60       1643.31        78.11 o
  10   0   8      30897.63      33475.66       654.12 o
  11   0   8       2076.75       1993.31       147.96 o
  12   0   8       5658.36       6731.03       205.16 o
  13   0   8       1103.95       1010.70        83.36 o
  14   0   8      11971.74      13379.60       168.02 o
  15   0   8        915.13        941.90       106.38 o
  16   0   8       5783.22       6739.08       149.85 o
 -19   1   8          9.26         31.51         8.71 o
 -18   1   8        816.51        824.49        34.34 o
 -17   1   8         10.88         29.15         8.22 o
 -16   1   8       3603.43       3683.43       184.47 o
 -15   1   8       1889.85       1825.18        90.45 o
 -14   1   8       1109.31        929.74        82.12 o
 -13   1   8        497.90        477.38        42.46 o
 -12   1   8       8944.04       9165.75        97.78 o
 -11   1   8       7252.49       7288.79        95.00 o
 -10   1   8       2055.98       1978.77        29.46 o
  -9   1   8      17877.46      18407.42       177.81 o
  -8   1   8        364.72        343.64        17.29 o
  -7   1   8       4388.42       4590.87        49.62 o
  -6   1   8       1373.32       1337.09        31.90 o
  -5   1   8         91.18         61.46        16.84 o
  -4   1   8        420.30        533.18        18.18 o
  -3   1   8      12277.15      12861.42       108.09 o
  -2   1   8      27942.18      26899.45       124.17 o
  -1   1   8      19004.99      18564.68       146.60 o
   0   1   8       8498.62       8873.64        59.62 o
   1   1   8       1939.51       1736.99        24.30 o
   2   1   8       6230.83       6709.30        77.23 o
   3   1   8       1720.82       1515.78        33.56 o
   4   1   8       1933.63       1807.57        35.89 o
   5   1   8        155.67        204.22        13.48 o
   6   1   8          3.90         27.61         4.42 o
   7   1   8       7627.63       7568.19        82.51 o
   8   1   8         91.08         66.12         7.05 o
   9   1   8      13451.90      14110.08       140.57 o
  10   1   8        188.64        217.75        27.55 o
  11   1   8       2249.78       2265.84       101.17 o
  12   1   8        372.38        359.87        32.29 o
  13   1   8        267.44        231.95        24.94 o
  14   1   8        285.51        279.14        20.78 o
  15   1   8        267.97        208.28        19.36 o
 -19   2   8        119.81        139.35        22.80 o
 -18   2   8       2337.97       2840.50       145.63 o
 -17   2   8        220.38        260.30        18.18 o
 -16   2   8       3770.67       4327.78        86.75 o
 -15   2   8         20.48         29.88         8.60 o
 -14   2   8       5204.41       5331.83       151.88 o
 -13   2   8        397.66        406.92        21.03 o
 -12   2   8       9141.59       9440.34       100.30 o
 -11   2   8      12303.64      12311.74       102.50 o
 -10   2   8      16521.20      16833.79       103.16 o
  -9   2   8       9240.02       9051.16        77.65 o
  -8   2   8      41490.68      43186.59       196.09 o
  -7   2   8         25.57         67.46         5.31 o
  -6   2   8      28427.29      27165.79       137.04 o
  -5   2   8       3772.54       3099.90        33.83 o
  -4   2   8      23130.95      23558.64       128.32 o
  -3   2   8      23865.16      23601.17        96.92 o
  -2   2   8      11120.83      10278.94        56.84 o
  -1   2   8      11993.44      12148.09        65.99 o
   0   2   8       8415.41       7597.32        54.77 o
   1   2   8      24757.42      23841.03       150.90 o
   2   2   8       5342.78       5828.64        62.80 o
   3   2   8      17848.95      17260.32       120.11 o
   4   2   8        490.54        633.21        26.54 o
   5   2   8        871.03        870.82        36.43 o
   6   2   8       2934.14       3051.04        50.30 o
   7   2   8        188.06        164.13         8.13 o
   8   2   8       1101.85       1051.20        42.08 o
   9   2   8        277.96        273.95        18.89 o
  10   2   8          3.64         28.08         6.76 o
  11   2   8        214.10        265.03        22.93 o
  12   2   8        612.40        645.10        55.03 o
  13   2   8        801.52        783.16        63.58 o
  14   2   8        627.51        587.53        51.88 o
  15   2   8       1170.87       1107.57        80.12 o
 -18   3   8        111.60         72.19        15.15 o
 -17   3   8         83.82        136.02        13.26 o
 -16   3   8        205.92        136.08        19.55 o
 -15   3   8        105.14        113.54        13.58 o
 -14   3   8       1051.08       1038.91        54.22 o
 -13   3   8        309.24        304.10        23.37 o
 -12   3   8        262.41        280.87        17.27 o
 -11   3   8       4600.67       4433.00        87.04 o
 -10   3   8       7359.07       7127.59        93.70 o
  -9   3   8       6185.10       5861.46       107.46 o
  -8   3   8         95.95         82.18         5.81 o
  -7   3   8       7544.75       7202.16        81.50 o
  -6   3   8       1648.14       1395.52        27.97 o
  -5   3   8         49.29         31.05         6.38 o
  -4   3   8          8.94         31.03         5.74 o
  -3   3   8       1483.21       1429.70        41.53 o
  -2   3   8       1811.09       1804.86        24.53 o
  -1   3   8       5486.62       5636.26        72.75 o
   0   3   8       6913.83       6481.23        56.51 o
   1   3   8          2.39         20.66         5.51 o
   2   3   8       4907.88       4929.32        61.29 o
   3   3   8       1370.37       1548.93        32.48 o
   4   3   8        772.29        839.23        38.33 o
   5   3   8       4844.07       4955.96        56.77 o
   6   3   8       2691.28       2540.92        39.11 o
   7   3   8        152.93        127.10         8.86 o
   8   3   8        133.89        120.35         8.65 o
   9   3   8        720.71        583.41        37.18 o
  10   3   8        852.28        663.42        38.36 o
  11   3   8        417.54        361.87        31.89 o
  12   3   8         16.93         30.87         8.17 o
  13   3   8        681.15        585.80        29.96 o
  14   3   8         56.95         52.82         9.80 o
  15   3   8         96.78         53.67        13.05 o
 -18   4   8         18.18         27.79        11.65 o
 -17   4   8        129.54        110.06        19.24 o
 -16   4   8       3286.73       3064.07        97.09 o
 -15   4   8        152.09        115.67        19.93 o
 -14   4   8       5687.77       5682.88       104.40 o
 -13   4   8        136.98        147.88        13.17 o
 -12   4   8         27.95         35.70         4.28 o
 -11   4   8       1978.04       1938.76        50.83 o
 -10   4   8      15224.60      15971.41       135.19 o
  -9   4   8        705.38        697.98        26.69 o
  -8   4   8      30002.20      31686.34       167.82 o
  -7   4   8        430.33        504.34        18.47 o
  -6   4   8        229.59        127.65         8.45 o
  -5   4   8       6287.40       6774.14        57.88 o
  -4   4   8       9321.84       8768.83        63.20 o
  -3   4   8      16542.12      16167.52        97.05 o
  -2   4   8      51748.30      52502.68       195.80 o
  -1   4   8      13945.40      14606.20        96.68 o
   0   4   8      16692.70      16240.56        92.75 o
   1   4   8       3052.71       2890.54        31.50 o
   2   4   8      29187.14      28938.99       117.34 o
   3   4   8      13333.44      14089.32        91.51 o
   4   4   8      20109.48      20921.36       131.41 o
   5   4   8       1564.92       1571.60        40.29 o
   6   4   8       5425.63       5664.71        64.07 o
   7   4   8       2288.15       2175.85        60.69 o
   8   4   8        348.70        284.55        23.30 o
   9   4   8         18.73         24.33         5.97 o
  10   4   8       1571.56       1553.00        78.35 o
  11   4   8        273.17        379.03        31.56 o
  12   4   8        323.73        418.58        38.75 o
  13   4   8       1041.68       1235.21        66.56 o
  14   4   8       1476.05       1417.66        66.67 o
  15   4   8        997.59        980.54        46.11 o
 -18   5   8        247.16        119.96        42.17 o
 -17   5   8        246.18        163.93        21.14 o
 -16   5   8       2455.88       2521.10       135.18 o
 -15   5   8        179.77         96.65        15.51 o
 -14   5   8       8997.69       9455.84       144.43 o
 -13   5   8        649.44        539.65        47.61 o
 -12   5   8        174.60        124.38        11.88 o
 -11   5   8        371.34        399.26        23.38 o
 -10   5   8        938.39        970.74        23.91 o
  -9   5   8        144.20        153.53        12.03 o
  -8   5   8       1635.79       1681.95        28.44 o
  -7   5   8      10156.86      10059.22       125.02 o
  -6   5   8       7229.39       7127.45        74.25 o
  -5   5   8       1415.33       1106.71        43.96 o
  -4   5   8      35852.22      35701.45       147.92 o
  -3   5   8          8.73         25.75         5.24 o
  -2   5   8       2272.63       2128.29        31.48 o
  -1   5   8        107.69        107.56        13.25 o
   0   5   8       1029.10        902.24        20.31 o
   1   5   8       4298.90       3838.32        39.28 o
   2   5   8      29884.10      30742.64       135.28 o
   3   5   8      21764.23      20809.06       116.15 o
   4   5   8      28224.52      28215.12       200.20 o
   5   5   8      18017.81      18579.62       114.13 o
   6   5   8        135.09        214.43        11.40 o
   7   5   8      10803.60      11171.33        97.49 o
   8   5   8       1128.30       1087.44        58.28 o
   9   5   8       7378.65       7796.76       117.58 o
  10   5   8         43.96         54.48        10.28 o
  11   5   8       2520.19       3069.79        88.66 o
  12   5   8         18.34         30.06         9.96 o
  13   5   8       4643.12       4624.54       104.61 o
  14   5   8       1494.56       1619.49        83.71 o
  15   5   8       3000.32       3037.28       138.11 o
 -18   6   8       1707.82       1489.94       139.33 o
 -17   6   8       3888.84       3929.82        79.62 o
 -16   6   8        369.46        318.76        22.57 o
 -15   6   8       4935.83       5202.58       135.38 o
 -14   6   8          5.09          8.43         3.88 o
 -13   6   8       3465.85       3813.25        77.46 o
 -12   6   8         48.04         25.33         5.39 o
 -11   6   8       6783.23       7377.92       103.31 o
 -10   6   8       1115.68        975.79        30.35 o
  -9   6   8       3745.12       3700.74        46.17 o
  -8   6   8       2224.99       2201.83        55.72 o
  -7   6   8          9.03         19.97         4.21 o
  -6   6   8         13.81         34.87         5.81 o
  -5   6   8        219.06        149.96         8.36 o
  -4   6   8          4.75         11.46         4.79 o
  -3   6   8       9605.01       9410.87        66.69 o
  -2   6   8        335.48        499.96        15.54 o
  -1   6   8       1250.23       1139.05        23.36 o
   0   6   8       5898.47       5610.46        71.34 o
   1   6   8       6465.63       6633.58        60.10 o
   2   6   8       2967.27       2742.64        47.67 o
   3   6   8       2067.97       1764.25        53.41 o
   4   6   8       6599.84       6499.16        69.57 o
   5   6   8        878.01        836.86        27.49 o
   6   6   8      20336.38      21715.47       175.74 o
   7   6   8         59.69         86.72        10.56 o
   8   6   8       7794.26       8251.83        84.97 o
   9   6   8        460.55        481.37        25.77 o
  10   6   8       8122.00       8712.24       103.79 o
  11   6   8          1.42         13.38         4.57 o
  12   6   8       5890.54       6047.51        90.51 o
  13   6   8        466.24        500.36        30.80 o
  14   6   8       4071.19       4001.70       110.99 o
  15   6   8        972.19        882.26        68.10 o
 -18   7   8        220.97        164.08        30.72 o
 -17   7   8        252.40        290.02        29.63 o
 -16   7   8         41.32         49.84        11.14 o
 -15   7   8        938.76        810.63        65.85 o
 -14   7   8         54.24         89.05        12.24 o
 -13   7   8       2296.19       2562.80        79.37 o
 -12   7   8       1918.61       1891.31        68.01 o
 -11   7   8       6480.14       6852.30        98.72 o
 -10   7   8       1886.92       1980.04        51.94 o
  -9   7   8      21464.71      22782.20       174.08 o
  -8   7   8       2739.38       2959.40        54.96 o
  -7   7   8      27243.82      28221.01       149.45 o
  -6   7   8       5082.90       4893.41        50.23 o
  -5   7   8      11720.43      11922.15       105.82 o
  -4   7   8       5303.15       5534.86        57.38 o
  -3   7   8       2189.31       2090.82        37.95 o
  -2   7   8      10780.02      10345.58        82.57 o
  -1   7   8       7023.81       6780.29        78.63 o
   0   7   8      24746.52      24377.86       167.32 o
   1   7   8       2694.14       2601.87        43.86 o
   2   7   8       4684.11       5025.80        53.36 o
   3   7   8       1791.00       1839.03        36.53 o
   4   7   8        590.24        611.93        28.53 o
   5   7   8       5158.30       5031.27        72.04 o
   6   7   8       1592.34       1592.54        49.86 o
   7   7   8        248.48        191.82        14.03 o
   8   7   8        278.17        308.38        18.85 o
   9   7   8       1016.09       1121.35        66.95 o
  10   7   8        323.35        340.82        29.37 o
  11   7   8        147.28         91.98        15.92 o
  12   7   8        127.09         79.40        12.51 o
  13   7   8        227.87        277.43        29.10 o
  14   7   8        279.97        204.98        19.95 o
 -17   8   8          0.35         47.17        11.77 o
 -16   8   8       1559.32       1510.94       182.92 o
 -15   8   8        317.90        268.86        27.19 o
 -14   8   8       2938.19       3034.71        81.03 o
 -13   8   8        192.75        225.51        20.16 o
 -12   8   8        251.33        230.56        15.31 o
 -11   8   8         15.10         15.48         3.69 o
 -10   8   8       3142.40       3145.46        55.86 o
  -9   8   8       1111.20       1097.23        33.39 o
  -8   8   8       6388.18       6560.84        70.60 o
  -7   8   8       7305.07       7401.38        87.74 o
  -6   8   8       3087.61       3049.61        77.00 o
  -5   8   8       1446.90       1339.26        19.48 o
  -4   8   8      15381.32      15524.45        99.00 o
  -3   8   8       1420.11       1372.95        18.79 o
  -2   8   8       7718.85       7143.17        72.61 o
  -1   8   8       5539.38       6093.29        62.34 o
   0   8   8        925.48       1114.35        58.59 o
   1   8   8        176.34        171.98        11.45 o
   2   8   8        535.39        448.72        19.26 o
   3   8   8        690.30        596.09        28.48 o
   4   8   8       5056.97       4483.02        67.33 o
   5   8   8       5326.11       5294.60        64.04 o
   6   8   8       2180.36       1994.69        48.10 o
   7   8   8         51.61         38.28         6.34 o
   8   8   8       2459.98       2422.67        69.40 o
   9   8   8         10.42         15.25         4.89 o
  10   8   8       1229.39       1144.89        50.91 o
  11   8   8        127.01         77.82        10.20 o
  12   8   8        521.53        442.23        34.77 o
  13   8   8        651.95        484.96        36.14 o
  14   8   8        646.79        506.12        39.00 o
 -17   9   8        311.00        242.65        29.42 o
 -16   9   8         21.29         21.18        15.86 o
 -15   9   8       2135.63       2343.62       197.92 o
 -14   9   8        271.04        187.58        28.59 o
 -13   9   8        206.57        128.55        15.10 o
 -12   9   8        128.45         95.22        19.64 o
 -11   9   8       2913.41       3111.85       158.55 o
 -10   9   8       1708.91       1916.30       160.74 o
  -9   9   8       8099.08       8413.67       152.38 o
  -8   9   8       1889.26       2018.48       145.47 o
  -7   9   8      10634.63      11131.40       145.63 o
  -6   9   8       1244.47       1189.53        11.84 o
  -5   9   8       9614.95       9717.17        89.18 o
  -4   9   8       1349.91       1398.23        28.83 o
  -3   9   8      15290.15      15225.35       137.00 o
  -2   9   8        748.59        606.80        22.77 o
  -1   9   8       2676.03       2631.43        39.51 o
   0   9   8       2602.75       2410.10        43.03 o
   1   9   8        715.79        813.85        27.05 o
   2   9   8        759.89        769.44        32.91 o
   3   9   8       5767.41       5782.47        66.69 o
   4   9   8        630.21        632.77        30.67 o
   5   9   8       8412.86       9075.10        95.90 o
   6   9   8       1326.74       1209.34        41.07 o
   7   9   8       1170.38       1014.52        52.57 o
   8   9   8          2.35         16.33         5.31 o
   9   9   8       1636.33       1442.96        56.96 o
  10   9   8         40.89         39.21         6.86 o
  11   9   8       1213.74       1211.31        71.35 o
  12   9   8        281.66        280.17        22.83 o
  13   9   8        531.92        526.81        45.57 o
  14   9   8        568.52        442.60        51.14 o
 -16  10   8        900.09        819.11        93.31 o
 -15  10   8        225.41        144.75        20.15 o
 -14  10   8       1353.64       1456.29        86.96 o
 -13  10   8       2556.40       2699.60       166.50 o
 -12  10   8        958.03       1103.73        78.04 o
 -11  10   8        123.86        136.37        23.05 o
 -10  10   8       5245.01       5810.09       188.86 o
  -9  10   8        203.80        184.77        42.61 o
  -8  10   8       9068.69      10000.21       335.39 o
  -7  10   8          4.43         20.56         6.20 o
  -6  10   8       5347.42       5874.12        94.28 o
  -5  10   8       8809.41       8727.03        86.30 o
  -4  10   8       7179.47       7603.46        76.94 o
  -3  10   8       7468.88       7337.39        89.01 o
  -2  10   8      12204.73      11703.92       110.39 o
  -1  10   8       4491.39       4491.30        55.39 o
   0  10   8      10388.38      10298.89       104.15 o
   1  10   8       5828.95       5768.66        68.81 o
   2  10   8        777.93        710.13        27.73 o
   3  10   8       3727.02       3971.62        57.13 o
   4  10   8       1805.15       1767.85        46.74 o
   5  10   8       1664.62       1542.75        40.28 o
   6  10   8         85.23        107.40        11.13 o
   7  10   8        104.42         90.22        12.94 o
   8  10   8       1500.13       1472.79        64.29 o
   9  10   8         12.38         24.07        10.25 o
  10  10   8        265.25        222.64        20.30 o
  11  10   8        845.39        821.03        48.83 o
  12  10   8         58.91         88.67        12.60 o
  13  10   8        200.47        130.74        17.24 o
 -16  11   8       3701.25       3927.98       293.62 o
 -15  11   8         25.97         37.81        17.06 o
 -14  11   8       4787.20       5744.37        92.54 o
 -13  11   8        333.23        340.78        41.09 o
 -12  11   8       1538.00       1592.31       135.45 o
 -11  11   8        297.37        210.74        36.03 o
 -10  11   8       1236.98       1311.13       144.85 o
  -9  11   8       3402.05       3344.54       105.14 o
  -8  11   8        224.37        222.43        37.48 o
  -7  11   8       1655.59       1596.74       127.92 o
  -6  11   8        541.18        517.22        43.12 o
  -5  11   8         28.41         30.18         2.50 o
  -4  11   8        654.97        742.08        20.24 o
  -3  11   8        291.12        310.38        16.71 o
  -2  11   8       3700.25       3676.29        53.63 o
  -1  11   8        834.79        740.97        27.35 o
   0  11   8       3094.66       3263.39        53.84 o
   1  11   8      15632.53      16152.36       134.04 o
   2  11   8       8899.24       9233.67        99.18 o
   3  11   8       4249.47       4348.41        78.35 o
   4  11   8       5018.59       4821.85        69.22 o
   5  11   8      11117.26      12122.73       121.48 o
   6  11   8        418.57        391.44        22.04 o
   7  11   8       9236.56      10082.27       177.15 o
   8  11   8       1180.08        975.25        45.47 o
   9  11   8      10374.96      11496.34       266.07 o
  10  11   8        510.42        517.56        37.32 o
  11  11   8       9103.35      10377.09       109.65 o
  12  11   8         88.01         54.14         9.99 o
  13  11   8       4399.10       4732.83       259.87 o
 -15  12   8       1312.79       1008.96        77.16 o
 -14  12   8        109.23         61.95        20.62 o
 -13  12   8       2630.22       2466.26       152.81 o
 -12  12   8       1182.76       1246.97        83.04 o
 -11  12   8        101.25        101.32        29.76 o
 -10  12   8          2.48         36.08        11.59 o
  -9  12   8        154.02        139.89        43.79 o
  -8  12   8       2579.74       2408.23       115.10 o
  -7  12   8        894.73        929.51       108.66 o
  -6  12   8       1051.21        779.49        86.56 o
  -5  12   8       1065.31       1076.51        67.91 o
  -4  12   8        166.99        194.34        15.82 o
  -3  12   8       7271.31       7330.21        84.37 o
  -2  12   8        106.15         99.23        13.89 o
  -1  12   8       2238.23       2105.03        50.18 o
   0  12   8       2005.47       1999.02        50.63 o
   1  12   8      14467.66      15128.02       186.62 o
   2  12   8        157.32        125.97        10.92 o
   3  12   8       1826.05       1807.96        44.04 o
   4  12   8       1648.98       1709.45        63.16 o
   5  12   8         96.57        114.68        16.39 o
   6  12   8       3159.04       3122.58        69.30 o
   7  12   8        900.59        819.92        52.99 o
   8  12   8       4504.57       4780.55        81.08 o
   9  12   8        154.47         97.55        15.31 o
  10  12   8       3613.57       3977.78        77.24 o
  11  12   8          0.10         24.43        17.78 o
  12  12   8       1174.45       1134.78       104.32 o
 -14  13   8         82.66         87.13        18.90 o
 -13  13   8       2184.81       2102.71       167.29 o
 -12  13   8          0.80         35.62        15.90 o
 -11  13   8       2357.40       2580.73       162.26 o
 -10  13   8       1188.92       1231.62       137.02 o
  -9  13   8       3990.39       4013.78       130.83 o
  -8  13   8       3377.19       3664.68       158.21 o
  -7  13   8       8329.92       9487.46       161.04 o
  -6  13   8       2579.19       2451.44       127.54 o
  -5  13   8      13192.13      13926.35       226.23 o
  -4  13   8       2680.23       2763.05        51.01 o
  -3  13   8       6426.58       6584.69        81.56 o
  -2  13   8       2228.76       2088.86        42.83 o
  -1  13   8       1085.39       1096.14        35.53 o
   0  13   8        931.73        847.42        35.44 o
   1  13   8       8219.94       8419.49        67.92 o
   2  13   8       2264.28       2324.50        55.29 o
   3  13   8       1433.29       1353.68        42.96 o
   4  13   8       4964.77       4499.61       104.01 o
   5  13   8        123.93         92.89         9.90 o
   6  13   8       1299.14       1345.37        44.71 o
   7  13   8        479.64        526.94        46.44 o
   8  13   8         16.25         21.23         7.86 o
   9  13   8       2094.97       2172.49        50.47 o
  10  13   8        378.18        502.43        56.67 o
  11  13   8        739.20        633.16        70.36 o
 -14  14   8         31.59         24.55        13.70 o
 -13  14   8        161.21        116.77        21.46 o
 -12  14   8         64.47        120.26        21.89 o
 -11  14   8         83.94         72.54        18.03 o
 -10  14   8         34.91         16.85        10.08 o
  -9  14   8        341.59        366.18        51.38 o
  -8  14   8         12.13         27.26        13.48 o
  -7  14   8        111.47        149.99        24.58 o
  -6  14   8         22.89         42.29        13.79 o
  -5  14   8         27.17         30.10        12.15 o
  -4  14   8         10.29         19.98         3.08 o
  -3  14   8         36.91         22.79         6.06 o
  -2  14   8        813.25        845.41        39.07 o
  -1  14   8        294.60        279.05        18.59 o
   0  14   8       1050.36        854.97        55.95 o
   1  14   8        814.31        733.14        36.01 o
   2  14   8       1385.47       1283.60        63.53 o
   3  14   8        219.98        188.96        15.31 o
   4  14   8         79.52         52.97         6.39 o
   5  14   8        469.23        385.38        29.89 o
   6  14   8         44.56         27.43         7.60 o
   7  14   8        111.73         49.64        14.55 o
   8  14   8          1.58         14.60        11.99 o
   9  14   8          4.27         36.74        19.32 o
  10  14   8         23.07         37.13        22.60 o
  11  14   8         65.55         84.03        24.32 o
 -13  15   8       3665.18       4002.15       124.74 o
 -12  15   8         85.43         80.82        23.19 o
 -11  15   8       2930.87       3260.90        70.01 o
 -10  15   8        227.98        282.52        29.96 o
  -9  15   8       2185.69       2276.62       135.86 o
  -8  15   8        168.26        183.09        51.68 o
  -7  15   8       4461.12       4520.13       202.90 o
  -6  15   8        323.36        475.04        80.71 o
  -5  15   8       5934.13       6454.42       175.87 o
  -4  15   8       2784.36       2990.14       207.95 o
  -3  15   8       3104.08       3308.86        58.89 o
  -2  15   8        452.78        363.36        23.41 o
  -1  15   8       6131.98       6370.84        85.55 o
   0  15   8        553.57        545.09        35.74 o
   1  15   8       3325.69       3446.49        60.84 o
   2  15   8         86.26         97.81        11.92 o
   3  15   8        472.56        360.72        35.55 o
   4  15   8         86.37         66.18        23.06 o
   5  15   8       3098.08       3510.06        47.42 o
   6  15   8        109.46         50.35         8.28 o
   7  15   8        513.46        600.76        50.69 o
   8  15   8        208.00        263.94        61.44 o
   9  15   8        252.06        231.87        28.84 o
  10  15   8          4.23         22.37        12.04 o
 -12  16   8        484.22        406.72        45.47 o
 -11  16   8         70.16         19.75        14.65 o
 -10  16   8       1276.12       1312.50        94.09 o
  -9  16   8        101.88         77.64        20.79 o
  -8  16   8       4424.73       4835.46       106.97 o
  -7  16   8        103.10        105.62        21.53 o
  -6  16   8        339.98        348.63        40.56 o
  -5  16   8         27.11         35.39        11.54 o
  -4  16   8         93.19        115.25        26.08 o
  -3  16   8       1498.96       1493.24        63.08 o
  -2  16   8        193.41        105.67        15.65 o
  -1  16   8       1607.03       1491.33        90.50 o
   0  16   8         55.54         27.46         4.26 o
   1  16   8       1039.62        911.39        83.56 o
   2  16   8        784.06        681.16        67.14 o
   3  16   8       1707.11       1873.04        58.90 o
   4  16   8         63.87         58.03        10.76 o
   5  16   8       1107.16       1041.94        49.14 o
   6  16   8       3022.87       3374.18        82.78 o
   7  16   8         17.13         33.37        12.55 o
   8  16   8       3328.29       3634.95       147.35 o
   9  16   8        201.03        247.77        33.62 o
 -10  17   8        608.38        477.81        68.47 o
  -9  17   8        132.24        107.48        18.17 o
  -8  17   8        397.16        338.42        57.66 o
  -7  17   8         89.36         79.65        18.42 o
  -6  17   8        274.50        244.77        41.55 o
  -5  17   8        614.50        580.19        50.76 o
  -4  17   8         53.21         21.25         9.90 o
  -3  17   8          0.64         17.26         9.32 o
  -2  17   8         92.49         81.03        14.37 o
  -1  17   8         63.21         47.92         8.03 o
   0  17   8       1013.45       1040.75        63.67 o
   1  17   8       2574.55       2643.67        43.90 o
   2  17   8       1571.28       1594.71        35.92 o
   3  17   8       1537.25       1587.58        40.51 o
   4  17   8        134.75         99.19        22.27 o
   5  17   8       1825.50       1700.13       126.10 o
   6  17   8        238.36        243.48        64.53 o
   7  17   8       5407.96       5988.85       327.01 o
  -9  18   8        293.95        186.04        25.94 o
  -8  18   8       2196.68       2487.85       176.52 o
  -7  18   8       1228.54       1243.62       105.00 o
  -6  18   8        946.45        826.04        55.10 o
  -5  18   8        387.42        382.12        69.19 o
  -4  18   8       1940.71       1904.32       160.89 o
  -3  18   8        994.08        883.26       142.54 o
  -2  18   8       1262.87       1409.16        81.64 o
  -1  18   8       1919.46       1918.09       151.32 o
   0  18   8          2.75         18.09         8.87 o
   1  18   8       1533.46       1428.21        40.52 o
   2  18   8        474.71        380.23        30.72 o
   3  18   8        611.58        672.60        48.97 o
   4  18   8        337.34        288.84        30.89 o
   5  18   8       1082.29       1214.28       177.65 o
   6  18   8        530.64        493.51        36.25 o
  -7  19   8       1555.12       1560.34       132.30 o
  -6  19   8          1.60         23.22        19.52 o
  -5  19   8       2580.97       2659.47       155.94 o
  -4  19   8         54.89         23.73        14.91 o
  -3  19   8        929.54        880.06        85.70 o
  -2  19   8        286.76        266.31        52.07 o
  -1  19   8        733.27        638.22        52.51 o
   0  19   8        474.42        310.33        39.07 o
   2  19   8        223.21        180.64        32.66 o
   3  19   8        296.74        271.69        30.10 o
   4  19   8          0.69         29.81        19.52 o
  -3  20   8          2.21          7.55         6.66 o
  -2  20   8       1113.58        966.16        81.20 o
 -19   1   9        969.48        861.92        49.11 o
 -18   1   9       2578.62       2461.54       120.78 o
 -17   1   9        114.40        136.48        18.58 o
 -16   1   9       7668.53       8737.66       113.36 o
 -15   1   9         15.03         14.83         7.19 o
 -14   1   9       2245.41       2277.60        67.70 o
 -13   1   9        829.21        686.21        32.57 o
 -12   1   9        203.21        220.81        14.61 o
 -11   1   9       2579.74       2438.47        52.19 o
 -10   1   9        955.98        908.08        24.61 o
  -9   1   9       2936.70       2812.71        53.68 o
  -8   1   9        661.06        750.60        29.83 o
  -7   1   9        195.13        192.29         9.13 o
  -6   1   9       5021.47       5261.73        47.17 o
  -5   1   9      10987.75      11868.65        82.65 o
  -4   1   9         41.28         74.42         6.27 o
  -3   1   9      26272.50      26384.35       123.63 o
  -2   1   9       2376.15       2284.99        38.61 o
  -1   1   9      61402.64      62682.70       232.39 o
   0   1   9       3139.84       3051.36        32.23 o
   1   1   9       7806.94       6570.78        57.47 o
   2   1   9      14524.22      14965.08       104.55 o
   3   1   9      23151.16      23492.09       107.50 o
   4   1   9        252.93        283.67        13.54 o
   5   1   9      17295.63      17534.41       131.07 o
   6   1   9        854.18        809.19        34.47 o
   7   1   9      12085.23      12680.60       136.70 o
   8   1   9        913.27        850.70        36.06 o
   9   1   9      18521.30      19464.97       216.90 o
  10   1   9        511.49        523.07        36.27 o
  11   1   9      13783.73      14881.09       278.50 o
  12   1   9        189.52        221.02        26.04 o
  13   1   9       4151.74       4368.60       110.94 o
  14   1   9         86.54        101.59        13.42 o
  15   1   9        494.68        372.11        47.69 o
 -19   2   9        284.34        230.60        25.55 o
 -18   2   9        540.72        609.09        41.34 o
 -17   2   9       1064.41       1027.95        60.98 o
 -16   2   9       2723.20       2885.77        61.14 o
 -15   2   9        286.97        264.36        28.65 o
 -14   2   9       2050.93       2130.15        66.82 o
 -13   2   9       2519.56       2390.01        66.11 o
 -12   2   9       8462.89       8616.84       101.80 o
 -11   2   9       1619.78       1469.55        37.13 o
 -10   2   9      14914.42      15328.33       235.47 o
  -9   2   9         17.08         38.14         5.73 o
  -8   2   9      12567.73      12851.19       224.39 o
  -7   2   9       4778.37       4392.75        47.90 o
  -6   2   9       1155.94        958.41        40.46 o
  -5   2   9      12396.85      11292.67       167.22 o
  -4   2   9       1111.17       1028.23        29.50 o
  -3   2   9       1355.66       1199.08        22.38 o
  -2   2   9        149.58        231.56        12.09 o
  -1   2   9      11222.22      10436.03        74.47 o
   0   2   9       1467.72       1439.26        30.38 o
   1   2   9      21030.69      22021.69       123.81 o
   2   2   9       7057.28       6748.84        59.15 o
   3   2   9       6472.59       6613.24        67.66 o
   4   2   9      10857.52      11205.88        90.85 o
   5   2   9       2534.28       2526.16        37.91 o
   6   2   9       7189.56       7324.17        79.41 o
   7   2   9          0.17         20.61         5.39 o
   8   2   9       6278.29       6315.01        76.68 o
   9   2   9       2628.30       2583.14        73.42 o
  10   2   9        824.01        776.86        54.61 o
  11   2   9       2395.75       2869.74       132.37 o
  12   2   9        348.96        321.45        33.38 o
  13   2   9       2389.19       2682.10        59.65 o
  14   2   9        244.28        165.30        15.31 o
  15   2   9       1353.81       1073.63        60.45 o
 -18   3   9         87.11         60.17        10.59 o
 -17   3   9       3799.19       3698.30        58.22 o
 -16   3   9        124.94         65.22        16.96 o
 -15   3   9       9550.02       9544.62       317.18 o
 -14   3   9          0.90         13.78         4.82 o
 -13   3   9       7584.67       7900.51       108.23 o
 -12   3   9        259.01        199.22        12.57 o
 -11   3   9      21547.41      22888.16       178.29 o
 -10   3   9       1603.06       1586.73        35.82 o
  -9   3   9      20800.98      21855.46       128.93 o
  -8   3   9       6540.08       6450.83        65.22 o
  -7   3   9       5552.66       5599.55        60.57 o
  -6   3   9      11913.52      11762.99        77.90 o
  -5   3   9      34060.20      35028.32       146.41 o
  -4   3   9      26629.37      25215.08       923.44 o
  -3   3   9      29065.68      29136.83       117.12 o
  -2   3   9      16230.26      15722.00        89.64 o
  -1   3   9      15939.55      15886.89       105.04 o
   0   3   9      19825.59      20588.65       114.65 o
   1   3   9         13.73         84.92         6.67 o
   2   3   9       4005.49       3992.31        41.64 o
   3   3   9       3169.13       3097.41        48.84 o
   4   3   9         18.00         27.39         5.06 o
   5   3   9        209.96        215.03        12.41 o
   6   3   9          1.57         27.41         5.84 o
   7   3   9       1016.75        893.56        36.24 o
   8   3   9         14.06         19.32         5.57 o
   9   3   9         40.94         70.92        11.03 o
  10   3   9       1438.90       1391.61        79.75 o
  11   3   9       1548.54       1816.53       110.09 o
  12   3   9       1792.32       2055.52        99.43 o
  13   3   9       1435.11       1186.90        74.62 o
  14   3   9       1727.57       1775.11        85.77 o
  15   3   9        648.90        601.89        37.20 o
 -18   4   9          7.65         19.57         7.20 o
 -17   4   9        655.69        571.22        40.48 o
 -16   4   9        371.28        357.08        29.54 o
 -15   4   9       2995.79       2894.25        70.89 o
 -14   4   9        337.91        285.22        34.79 o
 -13   4   9       2532.67       2347.47        64.00 o
 -12   4   9          8.59         19.16         4.86 o
 -11   4   9        231.64        202.20        15.27 o
 -10   4   9       1769.12       1604.89        40.99 o
  -9   4   9       3015.63       2956.65        48.80 o
  -8   4   9        223.19        209.49        15.85 o
  -7   4   9       9475.25       9341.25        81.17 o
  -6   4   9       1372.33       1274.47        52.44 o
  -5   4   9       2048.75       2030.89        35.69 o
  -4   4   9       1514.82       1465.36        74.57 o
  -3   4   9       1096.15       1106.24        36.45 o
  -2   4   9      13132.25      12006.10       159.56 o
  -1   4   9       9693.20      10292.73        73.81 o
   0   4   9      38999.84      39078.21       164.76 o
   1   4   9       4999.56       4466.39        45.40 o
   2   4   9      18598.73      18817.83       131.52 o
   3   4   9       9744.66       9419.66        80.09 o
   4   4   9       7891.03       7905.37        74.98 o
   5   4   9       7452.60       7387.31        79.28 o
   6   4   9      10951.92      11285.00       115.58 o
   7   4   9         89.02         64.86         7.61 o
   8   4   9       7037.32       7333.56       103.85 o
   9   4   9       1316.92       1327.83        76.52 o
  10   4   9       2291.39       2477.75       116.88 o
  11   4   9        121.43        107.75        27.36 o
  12   4   9       2366.21       2623.24        78.17 o
  13   4   9        303.03        321.23        37.29 o
  14   4   9       1885.93       2117.13        94.04 o
  15   4   9        311.98        208.83        21.28 o
 -18   5   9       1156.47       1108.56        95.91 o
 -17   5   9        166.98        173.65        16.56 o
 -16   5   9       1573.36       1447.38        86.78 o
 -15   5   9        263.65        203.06        24.00 o
 -14   5   9       1613.66       1416.09       110.95 o
 -13   5   9        596.49        559.98        39.17 o
 -12   5   9       6488.78       6885.01       104.69 o
 -11   5   9        867.88        842.59        33.60 o
 -10   5   9       6899.63       7078.77        78.35 o
  -9   5   9       3562.79       3360.61        49.13 o
  -8   5   9       3583.81       3493.34        45.99 o
  -7   5   9       4931.00       4600.48        50.34 o
  -6   5   9       1270.53       1110.02        16.58 o
  -5   5   9       3278.35       3299.81        37.07 o
  -4   5   9        702.04        670.07        17.78 o
  -3   5   9       5308.88       4797.78        70.55 o
  -2   5   9        173.76        186.06        10.31 o
  -1   5   9       7066.38       7631.03        69.17 o
   0   5   9        145.61        187.81        12.59 o
   1   5   9       1131.62        963.33        45.03 o
   2   5   9       2606.45       2587.21        71.50 o
   3   5   9       4567.63       4575.08        53.53 o
   4   5   9       2584.60       2423.70        36.53 o
   5   5   9      15675.81      15883.22       143.40 o
   6   5   9          5.85         20.54         5.13 o
   7   5   9       7281.16       6926.88        83.14 o
   8   5   9       1144.81        925.92        46.18 o
   9   5   9       8496.79       9170.31        87.82 o
  10   5   9         32.75         45.40        11.32 o
  11   5   9       1998.84       1887.55        64.38 o
  12   5   9        164.03        180.11        23.62 o
  13   5   9       1519.78       1562.45        88.81 o
  14   5   9          9.63         24.38         8.90 o
  15   5   9       1204.76        997.07        74.89 o
 -17   6   9        364.50        300.38        34.93 o
 -16   6   9          6.07         18.68         4.96 o
 -15   6   9        960.40        912.32        50.76 o
 -14   6   9          0.87         13.73         5.47 o
 -13   6   9       3670.58       3732.25        76.37 o
 -12   6   9        734.06        722.60        39.30 o
 -11   6   9        119.18        155.55        20.46 o
 -10   6   9       1734.73       1784.37        60.53 o
  -9   6   9        162.76        206.73        13.27 o
  -8   6   9       2781.03       2874.19        41.79 o
  -7   6   9       1155.47       1038.91        32.82 o
  -6   6   9        193.62        123.10         9.76 o
  -5   6   9        677.74        720.82        23.64 o
  -4   6   9        409.68        329.41        15.65 o
  -3   6   9        518.33        465.20        13.70 o
  -2   6   9        173.69        135.47        11.78 o
  -1   6   9       3823.99       4279.60        47.38 o
   0   6   9       3115.54       2842.35        44.51 o
   1   6   9        124.21        114.46         7.48 o
   3   6   9        109.96         87.69         7.02 o
   4   6   9       3754.04       3702.61        58.38 o
   5   6   9       2513.39       2658.75        42.26 o
   6   6   9       4877.85       5006.87        72.71 o
   7   6   9        349.28        324.82        19.90 o
   8   6   9       3377.31       3480.38        67.63 o
   9   6   9        341.37        307.31        18.56 o
  10   6   9       1200.40       1083.98        55.73 o
  11   6   9        671.81        612.20        42.81 o
  12   6   9       1184.47       1131.20        58.22 o
  13   6   9        360.06        368.57        19.91 o
  14   6   9        839.97        782.95        62.88 o
 -17   7   9        127.79         51.59        16.34 o
 -16   7   9       1688.59       1629.91        98.71 o
 -15   7   9         11.27         34.81         7.56 o
 -14   7   9        345.13        312.85        29.69 o
 -13   7   9        616.71        511.00        26.86 o
 -12   7   9         16.51         19.79         4.09 o
 -11   7   9       2114.64       2251.58        57.33 o
 -10   7   9          6.67         20.68         3.05 o
  -9   7   9        460.68        453.17        31.63 o
  -8   7   9        406.80        274.30        12.31 o
  -7   7   9        250.92        261.77        17.64 o
  -6   7   9       1412.68       1448.86        29.24 o
  -5   7   9        801.97        731.51        20.12 o
  -4   7   9       1798.43       1775.68        18.43 o
  -3   7   9        462.01        439.24        18.78 o
  -2   7   9       3153.05       3390.19        40.15 o
  -1   7   9       4165.17       3833.68        60.54 o
   0   7   9       4437.25       4267.06        50.39 o
   1   7   9      17248.87      17095.70       138.96 o
   2   7   9         30.66         61.58         5.80 o
   3   7   9      10218.01      10439.17        95.88 o
   4   7   9         75.53         78.31         5.61 o
   5   7   9      27040.54      28082.35       226.49 o
   6   7   9       3731.91       3555.20        75.49 o
   7   7   9      16162.94      17075.01       157.56 o
   8   7   9        182.74        120.78        11.00 o
   9   7   9       5425.82       5395.22       106.37 o
  10   7   9       1295.49       1263.32        68.76 o
  11   7   9       4302.20       5042.21       102.47 o
  12   7   9        375.94        347.53        38.08 o
  13   7   9       3035.76       3452.89        72.33 o
  14   7   9        879.02        758.11        46.68 o
 -17   8   9        249.29        163.80        33.42 o
 -16   8   9       2557.07       2163.71       159.92 o
 -15   8   9        765.76        679.50        43.31 o
 -14   8   9       4088.50       4512.44        92.56 o
 -13   8   9          0.44         14.53         6.62 o
 -12   8   9       9573.97      10440.48       154.04 o
 -11   8   9         95.02         94.60         8.55 o
 -10   8   9      12922.39      14011.14       155.18 o
  -9   8   9         38.14         40.53         6.82 o
  -8   8   9       7464.01       7887.11       107.45 o
  -7   8   9       5174.29       5550.53        61.47 o
  -6   8   9      14296.35      15022.24       187.23 o
  -5   8   9      21833.82      22306.72       136.83 o
  -4   8   9      15082.27      15991.16       150.82 o
  -3   8   9       3985.27       4072.82        47.75 o
  -2   8   9       6358.20       6425.60        68.00 o
  -1   8   9        387.51        282.00        13.94 o
   0   8   9       4165.02       3733.73        49.79 o
   1   8   9      10810.29      11212.79       125.92 o
   2   8   9       3834.63       3708.15        84.45 o
   3   8   9         75.86         96.49         7.31 o
   4   8   9        683.20        597.26        25.47 o
   5   8   9       1050.38       1008.13        31.35 o
   6   8   9         75.05         66.17         8.25 o
   7   8   9       2244.36       2034.00        63.20 o
   8   8   9        156.07        126.00        10.80 o
   9   8   9         22.46         24.26         5.69 o
  10   8   9          1.39         13.88         7.36 o
  11   8   9       1385.19       1476.18        71.36 o
  12   8   9        162.00        145.60        20.57 o
  13   8   9       1349.27       1397.99        87.25 o
  14   8   9       1033.57        712.10        73.19 o
 -17   9   9        856.13        605.99        59.26 o
 -16   9   9        471.55        297.32        44.14 o
 -15   9   9       4265.40       4502.42       318.38 o
 -14   9   9         21.31         19.82         6.24 o
 -13   9   9       3630.72       3853.17       100.73 o
 -12   9   9       4987.16       5367.36        84.68 o
 -11   9   9       2950.69       3105.56        60.39 o
 -10   9   9       1535.92       1694.87        63.12 o
  -9   9   9      13151.06      14498.11       180.17 o
  -8   9   9       4578.51       4487.18        85.90 o
  -7   9   9      16092.29      16115.56       126.26 o
  -6   9   9      26570.56      28101.97       221.03 o
  -5   9   9      12476.37      12974.77       140.86 o
  -4   9   9       7666.18       7359.30        77.72 o
  -3   9   9        823.89        652.32        25.29 o
  -2   9   9        418.92        455.46        21.77 o
  -1   9   9       4740.79       5030.28        79.35 o
   0   9   9      14409.13      14703.91       147.37 o
   1   9   9       6417.67       6248.52        73.26 o
   2   9   9      13788.66      13799.17       124.00 o
   3   9   9        370.97        372.26        23.19 o
   4   9   9       2974.96       2945.99        53.28 o
   5   9   9        194.42        153.36        12.85 o
   6   9   9       1671.73       1603.12        52.88 o
   7   9   9        250.37        239.63        23.38 o
   8   9   9        506.56        431.19        27.90 o
   9   9   9        394.90        395.38        32.33 o
  10   9   9       2022.35       2006.62       131.26 o
  11   9   9        384.94        384.00        25.42 o
  12   9   9       1898.51       2168.16        83.81 o
  13   9   9         15.29         17.32        10.73 o
 -16  10   9         81.80         72.49        21.46 o
 -15  10   9        928.93        870.53        66.38 o
 -14  10   9          1.77         25.59         9.93 o
 -13  10   9       1251.47       1431.41       102.52 o
 -12  10   9          1.01         -4.26        10.30 o
 -11  10   9        607.56        721.06        76.09 o
 -10  10   9        107.15        108.07        20.20 o
  -9  10   9        120.43        117.96        32.56 o
  -8  10   9        150.44        143.85        26.25 o
  -7  10   9        118.31         85.05         9.90 o
  -6  10   9       3099.71       2896.50        69.11 o
  -5  10   9        865.69        791.75        23.80 o
  -4  10   9       1152.78       1121.13        31.36 o
  -3  10   9        993.21        978.60        18.11 o
  -2  10   9       3485.68       3490.40        44.91 o
  -1  10   9       3178.32       3204.99        56.45 o
   0  10   9       4540.36       4609.85        69.05 o
   1  10   9        822.15        778.77        32.70 o
   2  10   9       2638.72       2642.87        56.77 o
   3  10   9          2.85          8.38         3.49 o
   4  10   9      11985.13      13103.83       139.95 o
   5  10   9        564.27        403.76        20.81 o
   6  10   9      10043.58      10282.69       111.44 o
   7  10   9        211.69        208.45        14.49 o
   8  10   9       7480.58       8606.54       114.40 o
   9  10   9         25.65         21.07         4.24 o
  10  10   9       4796.22       5229.62        77.44 o
  11  10   9         63.56         76.56        18.82 o
  12  10   9       3073.22       3041.26       106.65 o
  13  10   9         14.80         14.85         8.66 o
 -16  11   9          9.55         28.50        12.31 o
 -15  11   9         59.70         30.18        11.56 o
 -14  11   9         59.13         54.93        18.25 o
 -13  11   9         88.22         66.91        19.86 o
 -12  11   9          7.84         36.24        17.38 o
 -11  11   9         51.64         19.50        11.05 o
 -10  11   9        956.98       1060.59       118.28 o
  -9  11   9         64.89        101.06        20.79 o
  -8  11   9       1568.64       1446.55       118.28 o
  -7  11   9       1035.72       1465.22       111.21 o
  -6  11   9       1001.60        897.62        84.53 o
  -5  11   9       3175.89       2989.45        49.79 o
  -4  11   9          0.44         13.55         3.54 o
  -3  11   9       1924.40       1970.22        49.18 o
  -2  11   9       2297.66       2138.72        38.79 o
  -1  11   9       2109.60       2187.73        47.27 o
   0  11   9       1442.25       1326.86        36.78 o
   1  11   9       6665.87       6713.10        79.21 o
   2  11   9        123.58         82.47         9.79 o
   3  11   9        146.53        109.90        10.12 o
   4  11   9        259.99        188.92        14.41 o
   5  11   9       4415.10       4391.96       113.04 o
   6  11   9        145.76        117.49         9.09 o
   7  11   9       2699.82       2627.58        72.58 o
   8  11   9        150.84        185.09        17.13 o
   9  11   9        640.88        653.81        41.77 o
  10  11   9        446.23        420.69        26.71 o
  11  11   9        164.05        112.22        19.73 o
  12  11   9          5.65         32.98        11.06 o
 -15  12   9        847.33        784.52        69.14 o
 -14  12   9         21.16         38.05         9.71 o
 -13  12   9         56.76         72.86        16.81 o
 -12  12   9         23.04         46.76        17.01 o
 -11  12   9        425.86        315.48        48.09 o
 -10  12   9          1.93         40.87        11.33 o
  -9  12   9       1284.76       1353.94       121.51 o
  -8  12   9        278.09        296.21        38.42 o
  -7  12   9        347.93        395.47        46.68 o
  -6  12   9       3518.86       3758.88       158.66 o
  -5  12   9        969.52        902.04        44.85 o
  -4  12   9       8001.09       8395.82        76.98 o
  -3  12   9        701.95        685.82        31.29 o
  -2  12   9       6322.14       6251.04        75.82 o
  -1  12   9       4715.24       4737.94        74.29 o
   0  12   9       8928.83       9076.70        73.71 o
   1  12   9        128.12        127.01        10.67 o
   2  12   9       9603.51       9931.09       113.91 o
   3  12   9        901.61        786.64        45.80 o
   4  12   9      10685.90      10884.95        97.07 o
   5  12   9         63.80         55.15         9.52 o
   6  12   9      11926.83      13098.04       197.86 o
   7  12   9          8.93         31.77         6.20 o
   8  12   9       6902.52       7534.86       108.84 o
   9  12   9        133.64        144.78        17.91 o
  10  12   9       6426.47       7470.05        89.45 o
  11  12   9          0.89         40.03        11.58 o
  12  12   9       3631.32       3304.54       280.60 o
 -14  13   9        179.38        125.39        29.72 o
 -13  13   9        284.49        251.82        31.02 o
 -12  13   9        471.55        479.90        60.17 o
 -11  13   9       2428.25       2649.89        87.38 o
 -10  13   9          0.90         17.72        10.25 o
  -9  13   9       1215.95       1419.23       127.36 o
  -8  13   9       2503.87       2718.30       203.62 o
  -7  13   9        710.46        799.16        86.99 o
  -6  13   9        196.15        164.38        36.14 o
  -5  13   9       1924.03       2086.62        93.10 o
  -4  13   9       1685.12       1736.46        52.90 o
  -3  13   9        284.24        294.94        26.36 o
  -2  13   9       1386.01       1353.31        44.85 o
  -1  13   9        220.57        209.32        15.49 o
   0  13   9      10762.75      11423.43        94.12 o
   1  13   9       1375.18       1242.20        46.18 o
   2  13   9       2614.29       2635.74        70.72 o
   3  13   9       1178.92       1128.00        49.75 o
   4  13   9        483.36        486.71        42.94 o
   5  13   9       3377.65       3480.17        74.47 o
   6  13   9        456.56        368.31        24.27 o
   7  13   9       1552.41       1756.18        58.08 o
   8  13   9         48.64         35.56         6.53 o
   9  13   9       2236.97       2249.89        92.45 o
  10  13   9       1191.67       1355.59        87.09 o
  11  13   9       1356.98       1242.59       102.19 o
 -13  14   9        437.30        410.83        62.03 o
 -12  14   9       6631.15       7123.65       424.98 o
 -11  14   9       1677.45       1667.97       141.71 o
 -10  14   9       7179.73       8204.17       153.72 o
  -9  14   9       2322.93       2541.54       175.50 o
  -8  14   9       2645.47       2716.56       152.35 o
  -7  14   9       7619.98       8516.54       198.77 o
  -6  14   9      11632.46      12911.41       342.76 o
  -5  14   9       5614.73       5940.51       164.62 o
  -4  14   9       7236.61       7793.88       115.53 o
  -3  14   9       2303.17       2292.75        50.29 o
  -2  14   9        327.35        319.47        18.35 o
  -1  14   9       6058.35       6395.77        78.08 o
   0  14   9          4.60         17.62         5.54 o
   1  14   9       6212.32       6137.93        88.55 o
   2  14   9        275.34        283.05        20.49 o
   3  14   9        915.83        885.17        71.27 o
   4  14   9         52.63         28.57         4.84 o
   5  14   9        333.74        289.62        26.27 o
   6  14   9        692.48        649.85        41.43 o
   7  14   9         38.70         33.68         7.23 o
   8  14   9        488.65        493.05        35.35 o
   9  14   9       1444.23       1470.63        71.80 o
  10  14   9         38.92         26.82        13.84 o
 -13  15   9        827.98        689.84        87.08 o
 -12  15   9        184.05        149.00        42.61 o
 -11  15   9       3089.26       3217.31       194.43 o
 -10  15   9         19.09         30.29        11.15 o
  -9  15   9        857.71        844.04        95.54 o
  -8  15   9        103.93        131.51        40.70 o
  -7  15   9        356.97        302.17        48.85 o
  -6  15   9       1686.99       1606.84       227.32 o
  -5  15   9       2604.51       2708.82        70.63 o
  -4  15   9        807.89        825.30        31.40 o
  -3  15   9        640.25        537.27        37.85 o
  -2  15   9        456.36        432.27        31.16 o
  -1  15   9        499.80        460.53        35.58 o
   0  15   9        716.97        687.52        48.70 o
   1  15   9          1.43         12.05         3.42 o
   2  15   9       2073.12       1969.19        71.67 o
   3  15   9        587.45        566.86        45.17 o
   4  15   9        779.71        948.55        58.57 o
   5  15   9       1564.96       1587.66        58.97 o
   6  15   9          3.77         11.36         5.58 o
   7  15   9       1012.04       1046.38        94.63 o
   8  15   9         76.93         72.27        19.86 o
   9  15   9       1311.70       1186.35       109.54 o
 -12  16   9        418.85        347.86        48.49 o
 -11  16   9        719.77        518.61        47.56 o
 -10  16   9       1064.36        888.16        88.85 o
  -9  16   9        672.94        672.16        55.62 o
  -8  16   9         59.17         47.94        12.70 o
  -7  16   9        124.42        130.84        20.77 o
  -6  16   9       2328.13       2478.85        70.59 o
  -5  16   9        227.59        226.88        32.17 o
  -4  16   9        982.44        899.06       108.01 o
  -3  16   9        809.24        702.75        53.26 o
  -2  16   9        414.38        329.10        28.27 o
  -1  16   9       1103.14        825.23        85.65 o
   0  16   9       3774.27       3776.37        69.39 o
   1  16   9         12.89         14.17         3.99 o
   2  16   9       2488.18       2613.58        93.53 o
   3  16   9         10.12         16.87         5.47 o
   4  16   9       7029.45       7699.04       111.42 o
   5  16   9        206.16        191.03        22.72 o
   6  16   9       5119.80       5385.96       119.99 o
   7  16   9          1.68         38.48        14.75 o
   8  16   9       4471.20       5181.77       261.84 o
 -10  17   9        165.21        139.14        23.70 o
  -9  17   9        105.40         51.11        15.79 o
  -8  17   9        239.43        187.50        22.88 o
  -7  17   9       1046.63        965.37       103.59 o
  -6  17   9        614.32        543.71        70.66 o
  -5  17   9        742.62        677.09        51.28 o
  -4  17   9          8.93         21.76         8.22 o
  -3  17   9          3.23         18.70         7.05 o
  -2  17   9          2.06         13.97        10.69 o
  -1  17   9         36.15         27.04         9.36 o
   0  17   9         11.34         12.31         4.59 o
   1  17   9        376.44        348.58        26.96 o
   2  17   9        834.42        798.12        49.91 o
   3  17   9          0.64         30.34        10.39 o
   4  17   9        343.69        362.70        28.30 o
   5  17   9        633.49        844.09        98.31 o
   6  17   9          1.37         19.21        12.13 o
   7  17   9       1772.76       1803.52       140.73 o
  -9  18   9        391.37        343.35        35.20 o
  -8  18   9        109.31         82.35        19.01 o
  -7  18   9          2.98         26.14        10.13 o
  -6  18   9        240.82        210.81        46.58 o
  -5  18   9          9.47         17.86         9.36 o
  -4  18   9        566.66        537.87        61.21 o
  -3  18   9         15.80         22.68         8.64 o
  -2  18   9       1104.69       1098.98        98.93 o
  -1  18   9        245.19        237.86        39.42 o
   0  18   9       3842.79       4050.03        66.22 o
   1  18   9        789.49        796.95        53.04 o
   2  18   9       2299.32       2325.29       114.15 o
   3  18   9         52.20         68.95        18.04 o
   4  18   9       1675.90       1832.64       118.85 o
   5  18   9         59.92         30.97         9.53 o
  -6  19   9       3361.14       3815.86       157.05 o
  -5  19   9        526.18        518.29        64.93 o
  -4  19   9        632.23        674.70        55.36 o
  -3  19   9        534.00        401.27        46.34 o
  -2  19   9        377.95        295.07        41.64 o
  -1  19   9        405.63        217.56        33.74 o
   0  19   9       1443.68       1098.07       177.40 o
   1  19   9         53.06         28.15        12.94 o
   2  19   9         51.48         41.68        11.57 o
   3  19   9        235.63        204.57        35.99 o
 -19   0  10       3798.25       4337.56       184.74 o
 -18   0  10          0.03         23.10        10.78 o
 -17   0  10       4209.65       4358.44       169.36 o
 -16   0  10        416.02        366.42        39.91 o
 -15   0  10        451.94        581.60        83.82 o
 -14   0  10         52.90         44.43        10.33 o
 -13   0  10        133.87         92.71        11.70 o
 -12   0  10       1144.28       1019.91        62.72 o
 -11   0  10          0.63         12.28         6.20 o
 -10   0  10       1370.30       1332.01        52.62 o
  -9   0  10       3576.54       3274.46        70.45 o
  -8   0  10       5386.12       5595.95        83.37 o
  -7   0  10        837.44        953.61        44.65 o
  -6   0  10        290.80        322.92        20.94 o
  -5   0  10      14700.88      14627.34       121.31 o
  -4   0  10      48675.53      50224.18       291.76 o
  -3   0  10       4740.50       4343.99       114.12 o
  -2   0  10     169167.44     165402.42      1176.06 o
  -1   0  10       8776.19       8171.07       112.68 o
   0   0  10      87388.24      91274.52       769.52 o
   1   0  10       2248.18       2325.15        38.48 o
   2   0  10      54102.86      56262.34       334.55 o
   3   0  10       6536.89       6650.78       106.01 o
   4   0  10      69797.17      70340.07       753.57 o
   5   0  10       1057.74        823.77        53.76 o
   6   0  10      19246.75      20175.94       234.43 o
   7   0  10      16769.80      16254.98       286.55 o
   8   0  10      17427.60      17845.94       291.69 o
   9   0  10       8715.88       9525.96       158.38 o
  10   0  10      22409.92      24603.69       348.19 o
  11   0  10        640.93        731.14        95.02 o
  12   0  10       4558.60       5524.33       149.26 o
  13   0  10        835.19        675.03        56.41 o
  14   0  10         50.98         28.43        19.71 o
  15   0  10        497.43        300.28        61.78 o
 -19   1  10       1205.12        972.22        76.24 o
 -18   1  10        288.78        260.10        35.10 o
 -17   1  10       1632.76       1362.22        84.86 o
 -16   1  10        113.03        110.94        17.33 o
 -15   1  10       1969.83       1895.18       108.85 o
 -14   1  10        385.53        388.64        37.75 o
 -13   1  10       8225.67       8464.31       115.31 o
 -12   1  10        414.89        391.05        19.66 o
 -11   1  10       2201.43       2384.27        49.74 o
 -10   1  10        634.15        622.48        22.83 o
  -9   1  10        584.55        550.10        47.28 o
  -8   1  10       6229.30       5991.74        75.09 o
  -7   1  10       2305.28       2258.45        60.02 o
  -6   1  10       2983.56       2405.27        39.29 o
  -5   1  10        916.87       1127.90        50.19 o
  -4   1  10       2599.50       1970.75        32.88 o
  -3   1  10         11.49         53.36         9.87 o
  -2   1  10       8922.56       9342.97        67.40 o
  -1   1  10        471.25        473.24        36.71 o
   0   1  10       7582.28       7691.65        66.57 o
   1   1  10       2036.15       2154.47        37.49 o
   2   1  10         37.62         90.75         6.74 o
   3   1  10      29220.77      30847.64       225.87 o
   4   1  10        205.45        196.20        10.26 o
   5   1  10       4135.04       4049.50        56.79 o
   6   1  10        356.88        255.15        13.47 o
   7   1  10       1696.60       1816.97        64.21 o
   8   1  10       1881.06       1913.99        65.13 o
   9   1  10        912.14        893.10        65.27 o
  10   1  10        698.66        849.46        65.23 o
  11   1  10         74.44        123.72        18.67 o
  12   1  10        223.09        198.71        27.44 o
  13   1  10         54.93         80.48        14.33 o
  14   1  10        759.48        630.40        42.88 o
  15   1  10         80.16         84.38        13.23 o
 -18   2  10       1363.71       1262.51        87.56 o
 -17   2  10         37.32         40.21         8.22 o
 -16   2  10       7112.62       7872.54       163.19 o
 -15   2  10       4414.81       4661.97       103.13 o
 -14   2  10       4818.07       4877.19       107.04 o
 -13   2  10       1644.56       1903.55        78.13 o
 -12   2  10       7704.48       7799.55        97.81 o
 -11   2  10        150.56        114.50         8.00 o
 -10   2  10      23570.18      24271.06       210.78 o
  -9   2  10       9220.96       9394.58        90.70 o
  -8   2  10      10926.42      11385.02        96.30 o
  -7   2  10      21466.65      22785.89       113.62 o
  -6   2  10        739.42        614.49        24.08 o
  -5   2  10       1384.29       1243.02        26.40 o
  -4   2  10      17477.75      18349.79       103.90 o
  -3   2  10       2879.37       2599.98        29.03 o
  -2   2  10       2895.18       2839.03        36.33 o
  -1   2  10      12117.22      12125.66        85.83 o
   0   2  10       2540.54       2516.76        38.25 o
   1   2  10         36.64         18.71         5.11 o
   2   2  10        296.35        296.87        15.09 o
   3   2  10        810.79        731.06        32.42 o
   4   2  10         85.71         89.36         9.95 o
   5   2  10        488.02        391.23        18.74 o
   6   2  10       3191.29       3171.77        48.32 o
   7   2  10        144.30        128.60        10.13 o
   8   2  10       2798.30       2736.67        79.56 o
   9   2  10         12.93         28.63         7.64 o
  10   2  10       1647.63       1698.57        92.74 o
  11   2  10       1685.13       1851.49        96.68 o
  12   2  10       1695.61       1580.46        94.00 o
  13   2  10       1427.37       1182.94        81.24 o
  14   2  10       2267.65       2101.94        60.23 o
  15   2  10         96.45         81.17        16.48 o
 -18   3  10        103.81         62.81        10.38 o
 -17   3  10         94.72         82.50        17.84 o
 -16   3  10       1520.34       1481.90        95.23 o
 -15   3  10       1045.18        905.05        67.48 o
 -14   3  10       3496.00       3172.20        69.62 o
 -13   3  10         83.89        108.69        10.93 o
 -12   3  10       1634.78       1560.85        57.76 o
 -11   3  10         66.82         41.01         9.63 o
 -10   3  10       3760.83       3682.20        54.36 o
  -9   3  10        178.03        207.20        28.37 o
  -8   3  10       1297.21       1291.29        26.33 o
  -7   3  10        991.72       1187.16        35.09 o
  -6   3  10       1331.74       1126.34        25.03 o
  -5   3  10       2236.39       2255.68        77.77 o
  -4   3  10       6717.31       6955.66        61.71 o
  -3   3  10        757.80        761.70        38.31 o
  -2   3  10      10943.29      10988.46        77.97 o
  -1   3  10        338.55        302.59        16.47 o
   0   3  10       2654.35       2845.21        31.24 o
   1   3  10         45.15         98.43         9.88 o
   2   3  10        525.84        615.55        27.52 o
   3   3  10         57.11         98.51         8.75 o
   4   3  10        357.05        373.08        15.37 o
   5   3  10         14.30         35.64         6.70 o
   6   3  10        172.92        124.73         6.99 o
   7   3  10        830.14        811.32        35.83 o
   8   3  10       5017.01       4899.17        92.33 o
   9   3  10       4587.19       4488.98       123.92 o
  10   3  10       1353.89       1219.67        79.12 o
  11   3  10        488.72        426.60        43.13 o
  12   3  10       1031.16       1066.14        60.60 o
  13   3  10        274.35        207.84        17.34 o
  14   3  10         33.66         43.29        10.70 o
 -18   4  10       1550.50       1355.93        40.81 o
 -17   4  10        245.70        203.91        19.31 o
 -16   4  10       2854.41       2788.37        62.32 o
 -15   4  10        604.27        538.97        59.40 o
 -14   4  10      13096.78      14241.70       210.42 o
 -13   4  10        657.30        606.09        45.75 o
 -12   4  10       9002.08       9451.80       131.84 o
 -11   4  10       5882.40       5846.35        75.53 o
 -10   4  10       1621.52       1690.00        43.00 o
  -9   4  10       4414.55       4426.99        58.88 o
  -8   4  10      18243.64      19124.62       108.10 o
  -7   4  10      18132.55      18410.90       104.09 o
  -6   4  10       9616.81       9576.17        77.64 o
  -5   4  10      18025.38      18262.49       115.77 o
  -4   4  10       7351.96       7529.49        76.43 o
  -3   4  10       7867.63       8236.62        68.03 o
  -2   4  10      11415.73      10965.55        79.47 o
  -1   4  10      13010.71      13233.66        87.43 o
   0   4  10      12216.04      12280.63        82.54 o
   1   4  10       2810.31       2918.40        46.79 o
   2   4  10        156.07        167.88         7.63 o
   3   4  10        142.03        133.49        10.30 o
   4   4  10       4624.43       4437.43        56.93 o
   5   4  10       1301.03       1240.13        31.25 o
   6   4  10       2274.51       2188.63        53.20 o
   7   4  10         30.42         50.88         7.36 o
   8   4  10        436.77        399.14        23.15 o
   9   4  10       2970.24       3221.52       105.04 o
  10   4  10       4547.45       4357.24       109.82 o
  11   4  10        401.40        414.90        37.96 o
  12   4  10       1273.33       1351.86        77.12 o
  13   4  10        244.73        185.16        17.17 o
  14   4  10       1657.51       1687.71        65.63 o
 -18   5  10       1516.12       1330.18       152.53 o
 -17   5  10        187.20        139.34        27.43 o
 -16   5  10        460.39        432.06        29.53 o
 -15   5  10        964.46        794.04        54.88 o
 -14   5  10        104.99         87.14         9.90 o
 -13   5  10       1953.05       1797.12       100.59 o
 -12   5  10       1638.61       1754.08        65.83 o
 -11   5  10        245.36        192.04        13.53 o
 -10   5  10        514.84        540.96        28.49 o
  -9   5  10        323.95        281.79        14.20 o
  -8   5  10      18134.05      18068.99       127.68 o
  -7   5  10        547.73        596.53        32.78 o
  -6   5  10       7744.05       8193.56        71.90 o
  -5   5  10       7804.95       7260.43        62.08 o
  -4   5  10        413.69        488.28        22.50 o
  -3   5  10      25817.70      26154.70       116.98 o
  -2   5  10       7815.58       7711.96        64.76 o
  -1   5  10      35814.96      36005.81       160.37 o
   0   5  10       6757.21       6492.57        55.99 o
   1   5  10      20303.24      20503.12       157.84 o
   2   5  10        430.20        449.18        26.37 o
   3   5  10      18824.96      19426.54       133.59 o
   4   5  10          3.26         32.23         5.62 o
   5   5  10      12593.84      12862.04       138.85 o
   6   5  10       4374.58       4371.07        66.37 o
   7   5  10       6244.50       6233.64        89.49 o
   8   5  10       3849.13       3853.43        84.44 o
   9   5  10       5679.98       5831.87       112.39 o
  10   5  10       2282.30       2382.17       122.00 o
  11   5  10       1672.50       1791.19       124.75 o
  12   5  10        624.71        550.66        38.98 o
  13   5  10          1.84         20.78         7.40 o
  14   5  10       1068.38        793.11        47.42 o
 -18   6  10        172.58         85.00        25.28 o
 -17   6  10        706.23        628.29        46.70 o
 -16   6  10          0.44         36.84         7.08 o
 -15   6  10        836.09        806.08        63.24 o
 -14   6  10       1533.39       1470.46        62.45 o
 -13   6  10          4.76         27.46         8.65 o
 -12   6  10       1481.52       1513.58        64.70 o
 -11   6  10        461.16        355.90        19.19 o
 -10   6  10       2324.96       2187.79        51.28 o
  -9   6  10        930.51        873.27        39.75 o
  -8   6  10        263.42        259.66        14.04 o
  -7   6  10       7485.08       7323.95        77.37 o
  -6   6  10        116.96        118.71         8.27 o
  -5   6  10       5958.99       6138.06        63.69 o
  -4   6  10      16948.10      17659.31       106.98 o
  -3   6  10        962.09       1119.12        28.78 o
  -2   6  10      10423.48       9359.04       238.55 o
  -1   6  10       5324.58       4972.83        56.83 o
   0   6  10      13251.03      13609.01       129.10 o
   1   6  10         33.47         51.56        11.03 o
   2   6  10      35127.31      36912.65       197.75 o
   3   6  10       1417.79       1337.43        46.62 o
   4   6  10      17508.97      18711.38       164.71 o
   5   6  10       1245.88       1358.15        40.52 o
   6   6  10       8352.30       9127.18       107.53 o
   7   6  10          6.70         17.94         7.93 o
   8   6  10      11026.64      11271.78       128.32 o
   9   6  10       6981.06       7480.47       125.67 o
  10   6  10       4628.24       4922.14       135.37 o
  11   6  10       3545.29       3810.82        59.53 o
  12   6  10        304.41        303.15        19.64 o
  13   6  10        690.05        467.33        36.38 o
  14   6  10        752.54        610.28        41.93 o
 -17   7  10       1233.23       1105.42        79.28 o
 -16   7  10        358.02        372.06        30.67 o
 -15   7  10       4573.26       5179.33        97.90 o
 -14   7  10       3004.96       3020.03        80.05 o
 -13   7  10       5025.57       5428.02        91.40 o
 -12   7  10         19.84         36.42         4.76 o
 -11   7  10       6593.74       7169.53       106.77 o
 -10   7  10       3452.52       3458.11        59.66 o
  -9   7  10       1665.06       1576.48        41.14 o
  -8   7  10      19283.11      20267.46       162.51 o
  -7   7  10        105.21        141.42         9.04 o
  -6   7  10       2123.20       2140.98        30.08 o
  -5   7  10       3813.65       3788.69        47.98 o
  -4   7  10      12552.26      12158.47       101.98 o
  -3   7  10        834.96        661.32        22.69 o
  -2   7  10       4270.79       4141.76        59.40 o
  -1   7  10         39.33         49.02         4.81 o
   0   7  10        141.99        187.22        12.09 o
   1   7  10         26.65         15.92         4.58 o
   2   7  10       1480.66       1481.31        33.00 o
   3   7  10        204.94        133.76        12.58 o
   4   7  10          0.80         22.30         4.51 o
   5   7  10        298.66        216.48        16.68 o
   6   7  10          1.10         22.46         5.14 o
   7   7  10        299.28        238.29        19.63 o
   8   7  10       2507.87       2517.89        87.17 o
   9   7  10        648.07        724.41        47.04 o
  10   7  10       1762.22       1811.99       103.04 o
  11   7  10        689.82        608.40        49.73 o
  12   7  10       1884.93       1967.24        97.66 o
  13   7  10       1939.57       1480.61        88.89 o
  14   7  10       1265.71        863.64       113.51 o
 -17   8  10        130.16         84.63        36.68 o
 -16   8  10        133.95        114.47        43.49 o
 -15   8  10         11.78         15.98         6.77 o
 -14   8  10       2182.29       2068.68       119.89 o
 -13   8  10        884.27        856.12        41.73 o
 -12   8  10        832.91        707.88        48.35 o
 -11   8  10       3530.66       3616.27        62.74 o
 -10   8  10       2417.76       2467.33        56.29 o
  -9   8  10         81.68         80.14         6.68 o
  -8   8  10       2377.49       2213.73        42.91 o
  -7   8  10         11.38         24.09         4.01 o
  -6   8  10      10053.23      10153.72       104.06 o
  -5   8  10       4396.10       4433.03        57.44 o
  -4   8  10         54.53         44.45         8.42 o
  -3   8  10        369.03        419.56        18.49 o
  -2   8  10       1594.85       1524.59        32.31 o
  -1   8  10       2664.76       2604.23        47.11 o
   0   8  10        652.10        508.45        19.62 o
   1   8  10       2160.27       1955.22        31.57 o
   2   8  10       4857.98       4520.28        62.47 o
   3   8  10       1427.35       1367.44        30.74 o
   4   8  10       6615.52       6771.71        93.39 o
   5   8  10        149.05         95.83         7.98 o
   6   8  10       2846.26       2779.44        70.00 o
   7   8  10       1184.42        903.08        52.92 o
   8   8  10        387.70        388.62        28.66 o
   9   8  10        429.67        344.94        25.85 o
  10   8  10       1156.10       1252.05        99.78 o
  11   8  10          3.44         23.18         7.64 o
  12   8  10        627.11        493.34        36.66 o
  13   8  10          0.82         15.11         6.38 o
 -17   9  10       1138.53        826.79       103.31 o
 -16   9  10        827.06        625.68        72.26 o
 -15   9  10       2543.36       2331.98       232.13 o
 -14   9  10        252.80        218.88        51.58 o
 -13   9  10       3106.77       3760.98       125.69 o
 -12   9  10         27.50          9.72         5.92 o
 -11   9  10       1229.92       1240.37        41.36 o
 -10   9  10       2242.36       2563.52        89.13 o
  -9   9  10       3603.17       3910.94        64.58 o
  -8   9  10        836.05        726.69        24.27 o
  -7   9  10       5845.31       5659.91        82.50 o
  -6   9  10        672.04        653.10        24.62 o
  -5   9  10       1486.22       1392.15        31.91 o
  -4   9  10       1583.26       1515.92        32.27 o
  -3   9  10        333.92        367.65        17.06 o
  -2   9  10       5537.45       5562.09        63.01 o
  -1   9  10       4319.44       4465.06        74.17 o
   0   9  10       2934.43       2976.94        62.72 o
   1   9  10       1340.30       1346.94        35.35 o
   2   9  10        251.24        232.23        14.48 o
   3   9  10        387.86        308.51        20.18 o
   4   9  10        177.93        172.29        22.98 o
   5   9  10       6026.85       5881.13       105.62 o
   6   9  10       2599.11       2373.05        69.59 o
   7   9  10       1016.89       1088.08        53.38 o
   8   9  10        478.05        462.40        39.21 o
   9   9  10        950.03        893.58        62.19 o
  10   9  10        884.70        954.89        63.90 o
  11   9  10        879.92        819.05        51.79 o
  12   9  10        210.65        111.35        11.58 o
  13   9  10        832.29        583.92        47.46 o
 -16  10  10       1025.43        845.85        99.15 o
 -15  10  10        114.87         77.31        17.33 o
 -14  10  10       3787.68       3864.44       241.97 o
 -13  10  10        278.09        270.96        45.74 o
 -12  10  10        540.42        661.32        81.14 o
 -11  10  10       1169.48       1326.08       100.87 o
 -10  10  10       3318.38       3449.92       108.79 o
  -9  10  10       5557.40       6022.60       162.84 o
  -8  10  10       1434.98       1674.59       126.51 o
  -7  10  10       3479.67       3229.85        63.08 o
  -6  10  10       2524.22       2337.47        46.45 o
  -5  10  10       3371.07       3482.73        50.57 o
  -4  10  10          1.53         14.75         4.40 o
  -3  10  10      10319.28      10569.50        93.83 o
  -2  10  10        771.42        684.70        21.40 o
  -1  10  10       3071.08       2991.70        55.09 o
   0  10  10        220.92        231.94        18.74 o
   1  10  10        988.77        899.25        30.33 o
   2  10  10        111.97        103.68         8.24 o
   3  10  10          2.89         25.81         5.87 o
   4  10  10       1891.60       1822.04        86.85 o
   5  10  10         16.57         33.29         6.26 o
   6  10  10       1278.85       1072.28        49.98 o
   7  10  10       4733.02       5032.34        88.57 o
   8  10  10         60.01         49.76        17.17 o
   9  10  10        545.29        476.65        29.45 o
  10  10  10         20.77         30.87        10.16 o
  11  10  10         27.67         19.67         7.20 o
  12  10  10         19.93         13.02        10.26 o
 -15  11  10         24.47         28.74        15.39 o
 -14  11  10        337.15        280.22        38.10 o
 -13  11  10       2709.96       2575.57       168.53 o
 -12  11  10       1422.16       1530.46       117.81 o
 -11  11  10          5.44         58.70        16.10 o
 -10  11  10         36.91         55.61        20.99 o
  -9  11  10        284.14        207.62        28.60 o
  -8  11  10       1919.74       1900.06       162.60 o
  -7  11  10        175.36        193.85        25.79 o
  -6  11  10       3373.27       3525.82        58.35 o
  -5  11  10       5365.69       5350.26        64.89 o
  -4  11  10       2564.99       2447.07        46.66 o
  -3  11  10      26103.27      28244.48       328.04 o
  -2  11  10        832.07        829.33        32.84 o
  -1  11  10      13296.60      13690.35       134.50 o
   0  11  10        620.57        544.15        30.88 o
   1  11  10      22189.67      24479.86       181.79 o
   2  11  10        144.58        121.12        10.97 o
   3  11  10       9389.78      10195.35        84.47 o
   4  11  10         78.66         55.32         6.41 o
   5  11  10      10804.54      11616.31       103.85 o
   6  11  10       1023.36        991.25        59.01 o
   7  11  10       7704.65       8087.94       144.11 o
   8  11  10       2401.96       2352.43        82.87 o
   9  11  10       5920.04       6881.81        84.02 o
  10  11  10       3425.80       4009.69       117.36 o
  11  11  10       2734.79       3184.00       113.58 o
  12  11  10       1718.72       1643.00       114.03 o
 -15  12  10         13.63         15.89        14.27 o
 -14  12  10        896.12        659.58        80.54 o
 -13  12  10         76.25         70.54        19.72 o
 -12  12  10       1056.42        959.70        79.53 o
 -11  12  10        453.61        603.29        72.10 o
 -10  12  10         23.91         38.70        15.19 o
  -9  12  10       4326.09       4630.85       134.75 o
  -8  12  10        215.98        207.79        33.45 o
  -7  12  10       7590.77       8132.32       142.49 o
  -6  12  10          6.68         54.37        16.52 o
  -5  12  10       2261.38       2374.41        59.87 o
  -4  12  10          1.51         10.73         3.66 o
  -3  12  10       2140.01       2044.15        59.57 o
  -2  12  10        945.15        873.04        30.99 o
  -1  12  10        694.76        610.20        26.58 o
   0  12  10       8306.67       8882.11        81.56 o
   1  12  10        684.51        637.96        34.82 o
   2  12  10       3999.68       3892.52        87.80 o
   3  12  10        229.55        141.52        11.29 o
   4  12  10       5788.08       5866.17        92.38 o
   5  12  10        427.99        379.35        25.91 o
   6  12  10       3679.28       3809.12        87.96 o
   7  12  10        566.26        408.07        30.83 o
   8  12  10       1711.65       1780.65        59.75 o
   9  12  10       1347.31       1300.57        58.30 o
  10  12  10        870.68        766.96        46.99 o
  11  12  10       1388.18       1611.80       131.44 o
 -14  13  10       1760.83       1649.81       185.55 o
 -13  13  10       2962.23       2905.80        90.74 o
 -12  13  10       1540.18       1670.07       124.52 o
 -11  13  10       2833.82       2799.35       322.45 o
 -10  13  10       3123.75       3579.67        90.81 o
  -9  13  10       5009.62       5524.92       178.24 o
  -8  13  10       2831.44       3048.59       185.94 o
  -7  13  10       3433.53       3597.87       190.99 o
  -6  13  10       1954.91       2204.36       126.75 o
  -5  13  10       5045.11       5112.92        90.39 o
  -4  13  10       1480.51       1362.58        32.08 o
  -3  13  10        917.77        795.45        41.27 o
  -2  13  10       2096.31       2187.79        55.88 o
  -1  13  10        248.72        231.17        17.62 o
   0  13  10       7646.16       7629.09        68.14 o
   1  13  10       1004.69        854.17        43.78 o
   2  13  10       2176.01       2102.66        50.71 o
   3  13  10        348.89        333.74        29.04 o
   4  13  10         80.82         71.17        15.84 o
   5  13  10       2443.36       2626.42       115.93 o
   6  13  10        461.72        423.70        33.28 o
   7  13  10        737.13        570.20        38.15 o
   8  13  10       1177.99       1071.23        51.07 o
   9  13  10        392.96        445.94        40.44 o
  10  13  10       1436.78       1460.10       125.47 o
 -13  14  10          8.38         11.66        13.24 o
 -12  14  10        101.16         66.48        36.29 o
 -11  14  10         32.46         37.15        13.33 o
 -10  14  10        106.23        104.07        16.67 o
  -9  14  10          1.28         16.47        10.13 o
  -8  14  10        196.99        185.93        35.02 o
  -7  14  10         37.99         41.43        28.98 o
  -6  14  10         18.02         40.15        15.64 o
  -5  14  10        196.50        160.13        30.27 o
  -4  14  10       2577.53       2553.76        68.71 o
  -3  14  10        728.91        729.19        31.25 o
  -2  14  10        650.47        566.93        39.27 o
  -1  14  10         59.19         50.83         6.49 o
   0  14  10        316.08        249.17        25.19 o
   1  14  10       2309.99       2131.70        57.65 o
   2  14  10        804.32        792.78        72.25 o
   3  14  10          8.12         11.87         3.93 o
   4  14  10         39.17         30.43         9.83 o
   5  14  10         41.70         50.63        17.67 o
   6  14  10         80.38        118.75        10.13 o
   7  14  10          3.50         38.96        11.30 o
   8  14  10        230.39        191.61        24.94 o
   9  14  10         91.02         54.33        23.24 o
  10  14  10        111.81         91.12        20.06 o
 -12  15  10        158.84        127.82        21.53 o
 -11  15  10       1994.27       1841.99       169.88 o
 -10  15  10        744.85        666.81        55.41 o
  -9  15  10       4689.05       4931.21       168.68 o
  -8  15  10       2684.90       2930.44       252.48 o
  -7  15  10       2367.48       2798.09       185.28 o
  -6  15  10        942.22        946.63       113.30 o
  -5  15  10       1616.73       1664.83       149.80 o
  -4  15  10         47.77         51.57         6.79 o
  -3  15  10       1220.61       1306.48        41.75 o
  -2  15  10       1855.59       1889.51        32.56 o
  -1  15  10       2050.79       1974.34        54.98 o
   0  15  10       3316.46       3292.07        62.55 o
   1  15  10       1895.55       1673.10        70.75 o
   2  15  10          2.10         13.94         4.16 o
   3  15  10        167.08        197.55        28.24 o
   4  15  10        271.19        200.45        19.56 o
   5  15  10        409.26        379.52        27.81 o
   6  15  10         79.94         93.27        11.57 o
   7  15  10        206.21        146.82        29.12 o
   8  15  10         22.00         36.45        23.59 o
   9  15  10         92.83        140.83        26.38 o
 -11  16  10         37.45         36.73        15.19 o
 -10  16  10         66.22         69.10        16.87 o
  -9  16  10        628.55        498.24        43.26 o
  -8  16  10          7.26         20.43        22.21 o
  -7  16  10       2645.64       2746.19       127.83 o
  -6  16  10        318.46        300.08        36.47 o
  -5  16  10       1027.81       1053.25        85.06 o
  -4  16  10       2188.98       2192.11       149.60 o
  -3  16  10         16.12         16.79        11.25 o
  -2  16  10        349.20        360.00        23.16 o
  -1  16  10       2547.73       2651.13        50.02 o
   0  16  10       2355.44       2459.47        41.54 o
   1  16  10         37.66         34.23         7.99 o
   2  16  10      10092.82      11141.24       145.48 o
   3  16  10         25.39         26.02         8.29 o
   4  16  10       3651.85       4013.09        80.36 o
   5  16  10        166.96        120.88        13.94 o
   6  16  10        967.99        963.22        69.89 o
   7  16  10        374.54        431.99        33.01 o
 -10  17  10        377.96        315.67        31.99 o
  -9  17  10        302.58        231.66        32.66 o
  -8  17  10        539.30        526.35        45.37 o
  -7  17  10        470.76        393.49        39.70 o
  -6  17  10        289.19        194.56        30.40 o
  -5  17  10       1481.02       1387.79        96.02 o
  -4  17  10        316.03        236.36        33.48 o
  -3  17  10       2906.35       3283.85        77.27 o
  -2  17  10        566.39        562.58        44.80 o
  -1  17  10       4887.94       5066.95       179.56 o
   0  17  10         73.53         83.16        13.33 o
   1  17  10      12060.45      13456.85       142.37 o
   2  17  10          0.80         12.37         7.88 o
   3  17  10       7190.94       8000.08        98.25 o
   4  17  10          5.53         27.55         9.40 o
   5  17  10       4379.95       5065.23       153.69 o
   6  17  10        259.35        189.09        27.79 o
  -8  18  10        117.27         74.83        16.05 o
  -7  18  10       1126.53       1038.91       125.34 o
  -6  18  10        115.37         47.74        19.96 o
  -5  18  10       1638.96       1333.62       138.80 o
  -4  18  10        330.19        327.98        45.62 o
  -3  18  10        550.54        481.88        53.56 o
  -2  18  10        732.77        655.21        68.23 o
  -1  18  10        185.76        126.41        21.42 o
   0  18  10        286.54        321.36        29.97 o
   1  18  10        650.17        532.22        42.79 o
   2  18  10        402.24        311.32        27.60 o
   3  18  10        116.11         72.93        21.53 o
   4  18  10        410.20        347.53        37.07 o
  -6  19  10        446.49        338.70        50.08 o
  -5  19  10       1640.30       1488.20        95.22 o
  -4  19  10        232.35        168.36        28.24 o
  -3  19  10        617.43        452.79        55.15 o
  -2  19  10        157.92        145.81        27.36 o
  -1  19  10        360.19        264.68        36.17 o
   0  19  10        164.88        128.86        22.56 o
 -18   1  11       1062.99       1021.46        46.01 o
 -17   1  11         31.13         16.95        10.06 o
 -16   1  11         36.52         30.30         8.48 o
 -15   1  11        643.43        654.16        59.01 o
 -14   1  11        339.61        290.76        30.18 o
 -13   1  11       1345.48       1328.68        70.23 o
 -12   1  11       1622.40       1599.24        70.37 o
 -11   1  11       7605.22       7731.41        89.96 o
 -10   1  11        566.99        605.21        27.13 o
  -9   1  11       6185.59       6433.94        97.80 o
  -8   1  11       1235.58       1245.42        23.95 o
  -7   1  11      15449.97      15584.25       112.16 o
  -6   1  11        927.84        854.71        31.37 o
  -5   1  11      20386.78      19775.16       123.44 o
  -4   1  11        109.74        153.86         8.61 o
  -3   1  11      10988.84      10527.96        81.96 o
  -2   1  11       1535.96       1453.95        40.90 o
  -1   1  11      50948.89      53213.53       250.96 o
   0   1  11       6098.36       5845.09        81.02 o
   1   1  11      16037.18      15862.34       122.61 o
   2   1  11      10180.62      10261.90        85.01 o
   3   1  11      20911.52      21804.15       196.58 o
   4   1  11       6791.60       6807.67        76.79 o
   5   1  11      21254.69      21566.86       178.32 o
   6   1  11       1021.21       1084.99        39.77 o
   7   1  11       7710.53       7996.90       100.65 o
   8   1  11        937.72       1035.03        83.26 o
   9   1  11       1829.32       1933.10       106.45 o
  10   1  11        160.72        173.97        20.02 o
  11   1  11        998.92        949.18        82.22 o
  12   1  11        269.17        209.05        24.42 o
  13   1  11       1022.32        868.00        68.58 o
  14   1  11         27.15         45.27         9.52 o
 -18   2  11        792.85        707.96        61.74 o
 -17   2  11       1210.59       1160.48        62.61 o
 -16   2  11       2855.52       3078.01       100.90 o
 -15   2  11       2147.77       2122.14       100.64 o
 -14   2  11       1617.58       1597.80        92.47 o
 -13   2  11        719.98        658.82        40.36 o
 -12   2  11        256.53        224.14        16.56 o
 -11   2  11       3824.69       4031.77        83.89 o
 -10   2  11        327.19        358.85        32.23 o
  -9   2  11      11718.75      12213.15       138.45 o
  -8   2  11         63.41         79.21        16.35 o
  -7   2  11       7019.01       7090.55        88.43 o
  -6   2  11       1511.79       1263.46        34.21 o
  -5   2  11       3503.35       3724.20        42.04 o
  -4   2  11         94.79         52.97        10.17 o
  -3   2  11       7945.38       8194.19        67.83 o
  -2   2  11       3157.58       3028.33        35.45 o
  -1   2  11       1628.61       1477.70        29.54 o
   0   2  11      19388.93      19244.67       121.01 o
   1   2  11       1316.96       1193.90        28.53 o
   2   2  11      11568.29      12029.76        98.60 o
   3   2  11       3393.20       3702.90        66.57 o
   4   2  11        130.95        106.98         8.28 o
   5   2  11       8013.73       8306.04        87.85 o
   6   2  11        670.57        651.70        36.11 o
   7   2  11       5511.12       5752.64        85.00 o
   8   2  11        199.41        175.88        19.38 o
   9   2  11       5124.80       5097.02       135.31 o
  10   2  11        901.80        854.13        65.70 o
  11   2  11       2961.49       2989.05        83.97 o
  12   2  11        858.72        967.00        55.54 o
  13   2  11        365.59        323.00        26.20 o
  14   2  11        318.45        263.68        20.60 o
 -18   3  11        697.85        789.80        42.09 o
 -17   3  11       5169.89       5595.01       116.32 o
 -16   3  11       2587.43       2541.48        58.30 o
 -15   3  11      13257.00      14024.80       250.37 o
 -14   3  11       2723.79       2813.13       119.07 o
 -13   3  11       5694.49       6107.07       118.06 o
 -12   3  11      10195.55      10686.49       102.69 o
 -11   3  11       4180.12       4128.19        70.35 o
 -10   3  11      17813.68      18943.22       151.85 o
  -9   3  11      11618.97      12055.10       131.78 o
  -8   3  11      26976.89      28668.12       156.08 o
  -7   3  11       4279.19       3954.55        52.18 o
  -6   3  11      24594.44      24668.06       148.34 o
  -5   3  11          2.05         12.85         3.96 o
  -4   3  11      17508.05      17584.64       110.39 o
  -3   3  11       4668.28       4392.60        50.00 o
  -2   3  11       4979.08       5119.06        56.11 o
  -1   3  11       1631.42       1709.38        35.51 o
   0   3  11        216.34        209.93        11.80 o
   1   3  11       3232.60       3350.32        41.73 o
   2   3  11       1558.82       1446.07        21.04 o
   3   3  11        698.65        579.15        26.74 o
   4   3  11         69.87         90.14        11.66 o
   5   3  11       5709.34       5641.06        65.95 o
   6   3  11       2037.85       2107.86        43.90 o
   7   3  11         31.13         45.16         9.43 o
   8   3  11       4677.81       5061.38       112.48 o
   9   3  11       1581.52       1527.25       112.33 o
  10   3  11       3072.62       3295.90       156.75 o
  11   3  11       3805.92       4052.77       157.65 o
  12   3  11       2861.75       3125.05        61.16 o
  13   3  11       5703.68       6609.85       102.77 o
  14   3  11        770.87        765.37        59.00 o
 -18   4  11         72.64         60.56        17.16 o
 -17   4  11         79.61         70.05        11.32 o
 -16   4  11        864.77        684.29        63.48 o
 -15   4  11        226.54        214.33        24.16 o
 -14   4  11       2681.37       2594.78       127.06 o
 -13   4  11        839.16        751.54        43.79 o
 -12   4  11         68.85         60.78         7.27 o
 -11   4  11       3680.49       3735.88        62.62 o
 -10   4  11         42.86         29.88         5.25 o
  -9   4  11        824.30        883.99        25.02 o
  -8   4  11        863.34        875.19        35.39 o
  -7   4  11        769.43        859.62        27.47 o
  -6   4  11      21885.17      22675.27       260.86 o
  -5   4  11       4632.13       4781.50        54.13 o
  -4   4  11      28042.03      28703.80       200.58 o
  -3   4  11       2950.03       2802.10        53.20 o
  -2   4  11      11225.58      11411.22        87.14 o
  -1   4  11        746.41        695.22        28.93 o
   0   4  11      11778.02      12477.33        91.45 o
   1   4  11        458.13        456.03        23.62 o
   2   4  11      13998.95      13787.02       166.37 o
   3   4  11         37.47         50.28         6.62 o
   4   4  11      12042.52      12716.94       133.36 o
   5   4  11       2760.69       2457.29        48.35 o
   6   4  11       2164.21       1989.20        64.91 o
   7   4  11      10740.38      11224.77       119.10 o
   8   4  11       3687.57       3936.62       102.45 o
   9   4  11       1227.90       1228.93        71.89 o
  10   4  11       1582.29       1530.64       101.10 o
  11   4  11        816.70        890.41        60.51 o
  12   4  11         46.09         59.32        12.31 o
  13   4  11        897.43        806.50        54.08 o
  14   4  11        101.25         89.36        13.38 o
 -18   5  11        689.48        646.49        47.54 o
 -17   5  11         13.83         33.12         6.94 o
 -16   5  11       1531.91       1592.18        47.60 o
 -15   5  11          8.05         16.29         9.54 o
 -14   5  11        482.59        449.65        36.63 o
 -13   5  11       1657.83       1616.42        57.37 o
 -12   5  11       1097.06       1130.59        49.93 o
 -11   5  11       1799.96       1671.30        49.21 o
 -10   5  11        225.68        227.95        15.89 o
  -9   5  11       1721.18       1646.70        36.47 o
  -8   5  11        974.89        848.92        24.19 o
  -7   5  11       2301.53       2231.78        46.74 o
  -6   5  11         31.48         40.78         4.70 o
  -5   5  11       6484.35       6288.61        94.04 o
  -4   5  11        238.78        202.17         9.62 o
  -3   5  11       2862.81       2668.89       103.09 o
  -2   5  11         97.90         95.82         6.91 o
  -1   5  11      17526.99      17709.03       157.69 o
   0   5  11       4046.30       4135.44        56.99 o
   1   5  11      10913.44      10598.31        94.16 o
   2   5  11        586.34        538.25        23.33 o
   3   5  11      14890.57      15510.32       142.08 o
   4   5  11        378.33        402.88        18.01 o
   5   5  11      13271.46      13459.25       140.62 o
   6   5  11        381.47        333.69        18.77 o
   7   5  11       3666.85       4098.21        94.03 o
   8   5  11        363.41        412.89        26.20 o
   9   5  11       3275.48       3400.80       127.24 o
  10   5  11        221.46        286.63        29.12 o
  11   5  11       1535.52       1495.49        74.36 o
  12   5  11        728.19        587.76        38.80 o
  13   5  11       1057.62        887.48        58.45 o
  14   5  11         62.86         78.68        16.97 o
 -18   6  11        223.99        197.41        29.52 o
 -17   6  11        582.55        390.93        62.62 o
 -16   6  11         55.65         37.41         9.48 o
 -15   6  11        686.20        782.58        63.13 o
 -14   6  11         17.84         24.61         6.10 o
 -13   6  11        574.12        527.00        29.67 o
 -12   6  11       1845.26       1827.83        63.09 o
 -11   6  11          4.40         15.25         4.82 o
 -10   6  11       2256.87       2279.23        54.47 o
  -9   6  11       1662.59       1656.59        47.66 o
  -8   6  11        272.39        278.10        14.01 o
  -7   6  11        168.76        182.31         8.73 o
  -6   6  11       3991.04       3837.97        48.56 o
  -5   6  11       2491.00       2299.28        35.82 o
  -4   6  11       5534.22       5152.39        58.92 o
  -3   6  11       1180.57       1022.52        16.69 o
  -2   6  11       1198.75       1136.22        23.89 o
  -1   6  11       1689.06       1459.74        28.32 o
   0   6  11        591.05        634.06        31.79 o
   1   6  11         43.39         41.10         5.64 o
   2   6  11       2598.81       2448.39        90.92 o
   3   6  11         99.77         42.43         6.14 o
   4   6  11       5961.40       5525.07        67.88 o
   5   6  11        631.16        509.40        27.91 o
   6   6  11       5578.59       5908.39        91.25 o
   7   6  11        438.56        380.34        26.17 o
   8   6  11        325.66        290.72        22.25 o
   9   6  11        190.17        245.15        27.94 o
  10   6  11        482.01        515.13        46.88 o
  11   6  11         65.42         67.95        13.93 o
  12   6  11        332.33        192.00        19.96 o
  13   6  11        106.90        152.65        26.79 o
 -17   7  11         63.35         32.88        16.09 o
 -16   7  11         16.51          9.50        11.11 o
 -15   7  11         52.90         55.32        10.09 o
 -14   7  11         43.87         35.44         7.85 o
 -13   7  11        249.92        260.07        30.26 o
 -12   7  11        667.54        629.66        44.57 o
 -11   7  11       2069.08       2034.58        66.45 o
 -10   7  11       2886.54       2980.10        63.49 o
  -9   7  11       1510.89       1396.43        68.92 o
  -8   7  11       1604.68       1805.97        41.08 o
  -7   7  11       1443.55       1364.53        31.02 o
  -6   7  11        820.80        820.75        23.11 o
  -5   7  11      16159.19      17017.90       126.52 o
  -4   7  11        843.28        965.90        30.49 o
  -3   7  11      16312.78      16725.49        97.57 o
  -2   7  11        625.95        650.55        24.85 o
  -1   7  11      21268.65      22398.44       147.08 o
   0   7  11        780.47        750.43        31.32 o
   1   7  11      15370.12      15911.15       114.66 o
   2   7  11        112.49        106.08         6.54 o
   3   7  11       8737.80       8604.05       101.84 o
   4   7  11       3101.48       2896.15        58.83 o
   5   7  11       3475.40       3390.02        66.40 o
   6   7  11       4979.73       5095.46        88.90 o
   7   7  11       1659.13       1683.32        78.84 o
   8   7  11       5488.50       5514.07       101.01 o
   9   7  11        599.95        738.21        70.56 o
  10   7  11       2683.97       2977.98        91.48 o
  11   7  11        776.10        617.02        35.69 o
  12   7  11        817.18        729.21        66.17 o
  13   7  11        381.62        253.63        22.29 o
 -17   8  11        439.96        358.04        36.65 o
 -16   8  11       4798.56       5374.48       253.65 o
 -15   8  11       1445.18       1415.58       107.96 o
 -14   8  11       6315.69       6595.82       167.53 o
 -13   8  11       3240.58       3240.98        65.41 o
 -12   8  11       1919.46       2032.24        62.69 o
 -11   8  11       4573.76       4778.72        88.22 o
 -10   8  11       2157.98       2235.81        56.75 o
  -9   8  11      14333.60      14949.83       131.66 o
  -8   8  11        743.16        724.85        41.84 o
  -7   8  11      13119.46      13287.74       107.00 o
  -6   8  11        221.36        199.14        17.95 o
  -5   8  11      12312.51      12880.82       121.64 o
  -4   8  11         50.45         76.49         6.11 o
  -3   8  11       6795.39       6725.93        71.38 o
  -2   8  11        710.29        609.23        30.58 o
  -1   8  11       1312.98       1324.44        36.64 o
   0   8  11       4086.58       3831.10        63.42 o
   1   8  11          5.59         20.08         3.94 o
   2   8  11        577.73        523.20        23.10 o
   3   8  11        558.23        533.43        35.38 o
   4   8  11         66.85         56.67         6.06 o
   5   8  11       1875.06       1827.41        52.40 o
   6   8  11          3.84         24.50         6.69 o
   7   8  11        859.92        751.53        47.74 o
   8   8  11        490.96        497.07        40.69 o
   9   8  11       4040.58       4931.15       165.81 o
  10   8  11       3039.39       3212.06        85.47 o
  11   8  11       3233.25       3521.94        80.76 o
  12   8  11       1354.23       1485.76        76.35 o
  13   8  11        669.60        515.08        53.67 o
 -17   9  11        672.72        584.85        53.51 o
 -16   9  11       2399.68       2353.02       174.89 o
 -15   9  11       2018.50       1761.03       145.53 o
 -14   9  11       2940.93       3612.68       252.92 o
 -13   9  11       2664.23       2847.94        99.70 o
 -12   9  11       4763.24       5033.72        93.83 o
 -11   9  11       1025.30       1039.59        69.09 o
 -10   9  11      10191.66      11227.34        99.29 o
  -9   9  11        928.72        807.65        39.03 o
  -8   9  11       1041.33       1069.36        42.40 o
  -7   9  11       1401.59       1437.17        51.22 o
  -6   9  11       5353.70       5503.10        61.02 o
  -5   9  11       5521.96       5602.90        66.59 o
  -4   9  11       6093.14       6683.05        75.36 o
  -3   9  11       2243.55       2229.60        43.75 o
  -2   9  11       3402.82       3212.66        45.53 o
  -1   9  11       2234.25       2332.65        54.86 o
   0   9  11         81.04         81.55         7.50 o
   1   9  11        322.57        291.44        17.30 o
   2   9  11        979.96        873.87        39.77 o
   3   9  11          1.50         20.87         4.08 o
   4   9  11       3687.30       3580.37        63.04 o
   5   9  11        844.65        900.22        54.36 o
   6   9  11       5646.53       5561.74       143.69 o
   7   9  11        232.47        192.08        18.45 o
   8   9  11       3892.19       3869.87       114.94 o
   9   9  11        882.07        889.93        60.85 o
  10   9  11       2141.42       2145.70        90.70 o
  11   9  11       4267.72       4598.17        64.19 o
  12   9  11        326.99        225.55        17.66 o
 -16  10  11          0.22         29.10        21.82 o
 -15  10  11        339.64        292.67        35.60 o
 -14  10  11        104.78        112.22        22.04 o
 -13  10  11        215.44        193.51        38.10 o
 -12  10  11        841.43        941.39       123.97 o
 -11  10  11         66.15         45.61        16.34 o
 -10  10  11       1477.99       1325.70       111.39 o
  -9  10  11        950.61        865.39        15.66 o
  -8  10  11       1264.66       1244.10        46.77 o
  -7  10  11        190.44        158.07        14.76 o
  -6  10  11       8832.35       9029.19        75.29 o
  -5  10  11         54.86         36.87         3.85 o
  -4  10  11       3174.27       2995.88        52.52 o
  -3  10  11         10.21         17.55         6.52 o
  -2  10  11       1275.73       1391.95        37.79 o
  -1  10  11       1683.88       1596.90        39.32 o
   0  10  11      11784.43      12128.83       120.73 o
   1  10  11       1803.72       1752.07        47.03 o
   2  10  11       8459.82       9078.63        84.82 o
   3  10  11        119.93         84.78         9.71 o
   4  10  11       3083.58       3438.22        80.72 o
   5  10  11          5.93         22.60         5.50 o
   6  10  11       3315.34       3423.34       149.47 o
   7  10  11       1987.13       1788.01        64.69 o
   8  10  11       1380.50       1212.21        78.22 o
   9  10  11        828.40        828.75        63.13 o
  10  10  11        647.82        792.31        55.75 o
  11  10  11        255.59        181.16        16.94 o
  12  10  11         23.62         16.11         7.65 o
 -15  11  11        105.97        108.89        19.27 o
 -14  11  11          0.19         20.76        12.95 o
 -13  11  11        402.98        294.93        33.10 o
 -12  11  11        230.57        238.75        44.52 o
 -11  11  11        906.99       1088.26       134.36 o
 -10  11  11          1.72         30.23        26.18 o
  -9  11  11       2278.92       2524.16       123.21 o
  -8  11  11        257.26        282.97        26.16 o
  -7  11  11        728.95        706.06        29.49 o
  -6  11  11         73.77         67.10        10.66 o
  -5  11  11        939.26        962.96        35.42 o
  -4  11  11        702.65        739.57        29.24 o
  -3  11  11       2436.15       2294.42        65.30 o
  -2  11  11       3543.40       3675.95        57.20 o
  -1  11  11        627.14        628.77        26.52 o
   0  11  11       3161.23       3159.60        91.77 o
   1  11  11       2185.76       1959.38        55.98 o
   2  11  11        416.78        233.09        17.44 o
   3  11  11       1857.46       1785.03        50.46 o
   4  11  11        339.07        394.39        29.70 o
   5  11  11         39.02         27.14         5.58 o
   6  11  11        193.49        183.09        19.52 o
   7  11  11          9.01         19.86         9.09 o
   8  11  11        408.06        337.77        23.54 o
   9  11  11         11.51         24.61         7.24 o
  10  11  11        317.91        318.08        24.08 o
  11  11  11          1.23         34.80        11.86 o
 -15  12  11        346.42        217.77        27.77 o
 -14  12  11       1016.74        963.29       117.80 o
 -13  12  11        905.55        815.58        63.65 o
 -12  12  11       1128.45       1083.03       110.85 o
 -11  12  11        106.96         78.90        21.76 o
 -10  12  11       2820.17       2967.10       211.81 o
  -9  12  11        256.52        332.31        28.66 o
  -8  12  11       3220.93       3326.96       136.95 o
  -7  12  11         66.25         94.92        24.08 o
  -6  12  11      10456.96      11112.35        89.57 o
  -5  12  11        597.20        602.12        28.03 o
  -4  12  11       3768.98       3879.19        73.65 o
  -3  12  11       1923.44       1862.17        46.72 o
  -2  12  11       1980.54       2106.19        58.73 o
  -1  12  11        373.10        287.50        20.18 o
   0  12  11       7485.07       7839.62        97.66 o
   1  12  11       4207.75       4089.77        72.15 o
   2  12  11       5304.49       5517.24        95.26 o
   3  12  11       1042.88        822.47        78.67 o
   4  12  11       2090.68       2108.13        74.66 o
   5  12  11         12.53         17.57         7.59 o
   6  12  11       2862.86       2726.74        81.17 o
   7  12  11        463.93        463.08        26.35 o
   8  12  11       3299.80       3368.49        63.54 o
   9  12  11       2057.38       1859.32       102.99 o
  10  12  11       1350.66       1190.29        84.43 o
  11  12  11        684.58        598.01        54.13 o
 -14  13  11         32.18         51.50        14.56 o
 -13  13  11        195.39        144.38        20.01 o
 -12  13  11         76.65        112.62        26.03 o
 -11  13  11        496.53        446.70        70.31 o
 -10  13  11        589.00        581.46        45.67 o
  -9  13  11        138.28         91.60        37.76 o
  -8  13  11       2000.61       2258.85       163.73 o
  -7  13  11        918.50        969.57        99.05 o
  -6  13  11        639.33        669.44        76.82 o
  -5  13  11       1835.24       1711.44        49.96 o
  -4  13  11        442.24        465.71        22.28 o
  -3  13  11          6.46         11.19         3.15 o
  -2  13  11        381.90        375.53        24.89 o
  -1  13  11       1516.55       1369.80        48.13 o
   0  13  11          0.78         17.73         4.23 o
   1  13  11       7512.23       7816.38       103.82 o
   2  13  11        127.00        104.47        14.21 o
   3  13  11        813.63        811.48        57.74 o
   4  13  11          2.51         19.73         6.49 o
   5  13  11        256.26        272.57        28.08 o
   6  13  11        433.42        416.29        26.58 o
   7  13  11        425.90        312.19        24.72 o
   8  13  11       1534.10       1508.42        91.82 o
   9  13  11        153.73        211.77        27.82 o
  10  13  11        509.26        371.88        45.91 o
 -13  14  11       3666.29       4069.72       244.73 o
 -12  14  11       1174.17       1133.17       123.86 o
 -11  14  11       4285.95       5023.12       206.19 o
 -10  14  11       2378.09       2601.69       136.85 o
  -9  14  11       2603.48       2746.16       258.75 o
  -8  14  11        376.02        400.33        50.24 o
  -7  14  11       2771.53       2725.07       207.32 o
  -6  14  11        440.77        358.28        55.95 o
  -5  14  11       9233.15      10159.81       136.28 o
  -4  14  11         18.69         10.57         4.40 o
  -3  14  11       1995.32       1893.13        59.56 o
  -2  14  11          5.22          8.05         4.38 o
  -1  14  11         92.06         77.58        10.68 o
   0  14  11        165.93        127.42        15.53 o
   1  14  11          0.28         14.44         5.58 o
   2  14  11         26.70         20.92         4.50 o
   3  14  11        987.68        915.96        79.20 o
   4  14  11         23.51         12.30         6.08 o
   5  14  11       3495.20       3834.85        60.75 o
   6  14  11        411.22        398.95        28.09 o
   7  14  11       1699.52       1520.12        55.49 o
   8  14  11        562.47        556.01        62.16 o
   9  14  11        728.24        601.82        60.78 o
 -12  15  11       1097.23        815.67       111.35 o
 -11  15  11          4.09         22.17        18.00 o
 -10  15  11        379.29        354.04        34.99 o
  -9  15  11        321.48        288.76        33.39 o
  -8  15  11        930.11        870.35        93.28 o
  -7  15  11         41.87         63.42        14.40 o
  -6  15  11       1650.92       1599.64       108.36 o
  -5  15  11        424.96        318.13        32.11 o
  -4  15  11        256.55        210.53        26.53 o
  -3  15  11        423.72        402.62        32.79 o
  -2  15  11        822.18        802.61        56.68 o
  -1  15  11       4648.32       4621.68        80.88 o
   0  15  11        148.80         96.62        12.03 o
   1  15  11       1429.01       1281.01       105.83 o
   2  15  11        104.82         71.37        14.04 o
   3  15  11        994.55        983.17        58.10 o
   4  15  11        232.82        205.30        20.92 o
   5  15  11        160.48        128.81        22.37 o
   6  15  11       1837.79       1646.95        66.33 o
   7  15  11         36.99         33.45        16.18 o
   8  15  11       2258.48       2508.21       160.05 o
 -11  16  11        315.98        296.50        40.40 o
 -10  16  11       1917.04       2050.72       191.43 o
  -9  16  11         97.26         88.40        39.86 o
  -8  16  11       2034.05       1715.57       156.73 o
  -7  16  11          2.79         17.42        11.79 o
  -6  16  11       2097.84       2362.34       131.49 o
  -5  16  11        328.67        275.70        29.19 o
  -4  16  11       1098.74       1055.27        82.85 o
  -3  16  11        244.13        253.69        35.55 o
  -2  16  11       2888.01       3190.00        48.30 o
  -1  16  11       1217.10       1276.70        47.89 o
   0  16  11       8157.17       8945.95       103.87 o
   1  16  11       2153.30       2092.64        42.60 o
   2  16  11       7359.79       8100.04       180.74 o
   3  16  11       1026.06        960.31        62.70 o
   4  16  11       3028.58       3244.31        70.46 o
   5  16  11        185.65        106.83        13.72 o
   6  16  11       1393.26       1396.62       137.78 o
   7  16  11        158.52        110.63        20.08 o
 -10  17  11         98.85        103.51        18.31 o
  -9  17  11        647.78        528.77        72.02 o
  -8  17  11          1.11         27.59        13.26 o
  -7  17  11         25.85         46.66        12.88 o
  -6  17  11        695.70        702.49        51.11 o
  -5  17  11         94.30         57.51        14.98 o
  -4  17  11          5.20         17.88         8.85 o
  -3  17  11        222.38        128.66        31.09 o
  -2  17  11       1268.21       1439.46        90.47 o
  -1  17  11        323.96        237.69        26.91 o
   0  17  11        171.93        173.62        14.53 o
   1  17  11       1235.68       1171.04        64.18 o
   2  17  11         70.42         67.17        16.30 o
   3  17  11       1515.58       1502.75        59.47 o
   4  17  11         35.17         62.30        16.01 o
   5  17  11        409.22        295.83        38.05 o
  -8  18  11        274.27        319.64        41.14 o
  -7  18  11        132.64         50.51        25.06 o
  -6  18  11       3367.54       3319.27       192.64 o
  -5  18  11         65.17         78.98        24.37 o
  -4  18  11       4356.84       4499.31       162.35 o
  -3  18  11        201.22        178.77        27.94 o
  -2  18  11       2045.54       2114.78       149.46 o
  -1  18  11        494.42        367.83        37.71 o
   0  18  11       7773.12       8710.40       328.09 o
   1  18  11         41.55         31.38        17.73 o
   2  18  11       3298.83       3312.24       152.22 o
   3  18  11         61.49         44.08        28.05 o
  -4  19  11       1436.22       1059.42       152.94 o
  -3  19  11         17.42         14.77         6.40 o
  -2  19  11        347.47        218.74        34.49 o
  -1  19  11         78.98         75.03        18.68 o
   0  19  11          9.31         37.27        17.75 o
 -18   0  12        274.43        260.40        34.98 o
 -17   0  12         20.31         17.00         9.07 o
 -16   0  12        223.37        301.49        44.37 o
 -15   0  12        233.53        248.67        39.60 o
 -14   0  12         38.01         11.49        11.87 o
 -13   0  12       5238.72       5180.50       193.94 o
 -12   0  12       4201.97       4033.54        90.73 o
 -11   0  12       9486.60       9014.28       137.05 o
 -10   0  12       5405.97       5468.26        88.48 o
  -9   0  12      10114.62       9550.92       139.14 o
  -8   0  12      43780.00      46340.46       346.38 o
  -7   0  12       5126.16       5456.75        81.24 o
  -6   0  12      65681.23      68259.93       562.22 o
  -5   0  12       1969.16       1940.71        47.03 o
  -4   0  12      40410.18      41522.68       307.84 o
  -3   0  12      22685.11      23690.64       286.41 o
  -2   0  12      27116.20      27664.98       284.72 o
  -1   0  12       8751.88       9121.29       107.44 o
   0   0  12      32761.45      33197.55       412.18 o
   1   0  12       9328.38       9341.18       114.00 o
   2   0  12      17439.37      17069.83       149.24 o
   3   0  12      45750.62      46609.21       665.21 o
   4   0  12      21167.39      21968.22       185.08 o
   5   0  12       9854.25       9811.27       155.28 o
   6   0  12      11863.51      12347.92       208.19 o
   7   0  12        585.47        692.79        79.20 o
   8   0  12        659.58        676.97        61.77 o
   9   0  12        270.54        250.70        45.71 o
  10   0  12        114.39         73.44        18.20 o
  11   0  12        634.70        659.34        61.69 o
  12   0  12          4.08         12.21        11.59 o
  13   0  12          0.53         26.84        19.81 o
  14   0  12        131.72        110.07        18.72 o
 -18   1  12         28.70         22.68         7.52 o
 -17   1  12       2208.91       2333.75       132.72 o
 -16   1  12        414.01        308.49        27.51 o
 -15   1  12        895.63        969.65        85.83 o
 -14   1  12       3955.39       3820.43       111.30 o
 -13   1  12       1007.65        903.88        75.70 o
 -12   1  12       1083.12       1028.42        55.12 o
 -11   1  12       1346.18       1187.83        53.76 o
 -10   1  12       1420.31       1327.78        40.27 o
  -9   1  12        762.17        660.74        35.75 o
  -8   1  12      10002.63       9695.78        97.68 o
  -7   1  12       7512.68       7880.85       125.16 o
  -6   1  12       4427.57       4323.01        73.09 o
  -5   1  12        123.53         99.13        18.31 o
  -4   1  12        205.87        328.16        15.08 o
  -3   1  12       6389.67       6048.54       101.70 o
  -2   1  12       1312.89       1189.69        29.01 o
  -1   1  12      25134.12      24887.21       163.03 o
   0   1  12        781.41        690.93        33.77 o
   1   1  12       4131.50       3847.54        78.83 o
   2   1  12       2023.39       2046.74        40.32 o
   3   1  12       1571.72       1570.56        56.57 o
   4   1  12       5021.23       5169.57        65.83 o
   5   1  12        622.06        575.54        25.40 o
   6   1  12       2247.84       2415.92        51.87 o
   7   1  12       1301.79       1344.29        91.83 o
   8   1  12        408.40        486.96        34.16 o
   9   1  12        837.51        972.54        63.81 o
  10   1  12        808.08        959.23        63.56 o
  11   1  12        283.40        294.11        26.10 o
  12   1  12        763.15        904.53        43.09 o
  13   1  12        927.91        771.87        48.30 o
  14   1  12         59.08         58.46        11.56 o
 -18   2  12       2298.88       2515.96       113.08 o
 -17   2  12       1359.10       1279.17        72.91 o
 -16   2  12       1152.87        929.44        59.96 o
 -15   2  12       1369.51       1662.72        94.97 o
 -14   2  12        237.99        219.58        27.68 o
 -13   2  12       4901.14       5178.57       101.36 o
 -12   2  12        239.38        203.08        14.60 o
 -11   2  12       8893.95       9489.79       101.31 o
 -10   2  12       2795.31       2924.30        56.07 o
  -9   2  12       1290.42       1398.51        45.11 o
  -8   2  12       4125.03       4333.39        71.74 o
  -7   2  12        866.25        957.30        28.49 o
  -6   2  12        306.31        195.96        11.23 o
  -5   2  12         13.33         26.96         5.79 o
  -4   2  12       1107.17       1169.97        29.09 o
  -3   2  12        715.95        855.26        29.13 o
  -2   2  12        189.96        129.29         8.66 o
  -1   2  12        967.51        903.94        34.28 o
   0   2  12       5089.84       5291.61        60.21 o
   1   2  12        541.24        557.52        29.87 o
   2   2  12      11735.47      11251.73       115.22 o
   3   2  12        567.17        541.41        20.63 o
   4   2  12      15926.83      16273.33       208.79 o
   5   2  12          1.29         15.06         5.95 o
   6   2  12       5573.65       6053.96        87.88 o
   7   2  12       5160.72       5263.24        96.89 o
   8   2  12       6927.37       7622.10        92.08 o
   9   2  12       3428.67       3491.96       107.05 o
  10   2  12       5917.63       6573.25        99.74 o
  11   2  12        128.33        137.46        18.14 o
  12   2  12       3691.17       3813.96        69.53 o
  13   2  12        375.84        244.26        22.97 o
  14   2  12       4839.35       4770.23       146.48 o
 -18   3  12        531.96        447.94        41.85 o
 -17   3  12         28.01         24.04        18.15 o
 -16   3  12        511.51        449.34        29.49 o
 -15   3  12         11.74         21.31         5.73 o
 -14   3  12        583.70        549.66        50.41 o
 -13   3  12        142.76        155.49        13.49 o
 -12   3  12        923.78        984.50        54.68 o
 -11   3  12          0.09         16.11         5.46 o
 -10   3  12        287.37        320.25        24.97 o
  -9   3  12       1287.25       1346.88        66.01 o
  -8   3  12       4512.39       4931.85        68.15 o
  -7   3  12       1147.13       1219.53        45.83 o
  -6   3  12       1038.85       1052.38        29.61 o
  -5   3  12         76.06         76.10         6.40 o
  -4   3  12          9.92         43.90         4.76 o
  -3   3  12          6.87         21.17         3.33 o
  -2   3  12          8.06         21.71         5.89 o
  -1   3  12       2247.02       2028.35        72.76 o
   0   3  12       3748.66       3435.60        44.58 o
   1   3  12         42.86         49.92        10.03 o
   2   3  12       3700.55       3613.63        47.56 o
   3   3  12       6735.12       6506.26        92.61 o
   4   3  12       7449.40       7421.54        91.07 o
   5   3  12       8638.11       8416.37       116.12 o
   6   3  12        618.57        551.56        29.16 o
   7   3  12         10.88         28.41         5.80 o
   8   3  12         39.46         51.45        12.82 o
   9   3  12        280.14        286.48        29.38 o
  10   3  12          3.22         21.38         7.41 o
  11   3  12        781.59        875.17        61.15 o
  12   3  12          7.59         28.91        12.11 o
  13   3  12        413.19        380.55        28.12 o
 -18   4  12       3298.08       3844.00       101.92 o
 -17   4  12       2050.13       2047.93       175.86 o
 -16   4  12       3071.63       3262.86        70.24 o
 -15   4  12       5581.39       5568.95       124.31 o
 -14   4  12       1346.78       1264.29        84.46 o
 -13   4  12       3948.27       4331.04        72.95 o
 -12   4  12       3989.06       4052.65        87.91 o
 -11   4  12       8078.67       8685.08        95.34 o
 -10   4  12       4788.06       4611.16        77.89 o
  -9   4  12      14555.68      15328.39       126.93 o
  -8   4  12        259.68        317.52        15.85 o
  -7   4  12       4168.37       3978.13        62.91 o
  -6   4  12       2538.21       2349.19        45.55 o
  -5   4  12       4396.47       4066.30        52.23 o
  -4   4  12       5130.59       4916.86        58.60 o
  -3   4  12       3962.06       3657.29        47.36 o
  -2   4  12        298.24        292.09        13.97 o
  -1   4  12          8.34         13.55         4.56 o
   0   4  12        480.90        503.36        24.18 o
   1   4  12        137.52        124.36        10.63 o
   2   4  12       1212.11        945.32        34.63 o
   3   4  12        849.65        824.39        39.28 o
   4   4  12       2156.32       2063.86        70.09 o
   5   4  12        124.93        115.31         9.31 o
   6   4  12       2248.65       2204.04        64.56 o
   7   4  12       2670.15       2635.64       100.97 o
   8   4  12       7449.08       8146.92        97.90 o
   9   4  12       1268.08       1295.64        61.56 o
  10   4  12       4439.95       5026.04        85.89 o
  11   4  12       2238.48       2289.39        93.50 o
  12   4  12       3408.46       3225.79       132.33 o
  13   4  12         95.81         64.98        10.89 o
 -18   5  12        459.22        392.65        50.46 o
 -17   5  12         53.96         63.02        12.23 o
 -16   5  12         28.28         28.18        14.54 o
 -15   5  12         25.52         41.15        11.51 o
 -14   5  12       1263.66       1163.29        70.76 o
 -13   5  12        356.85        318.37        24.20 o
 -12   5  12       4818.47       4849.29        98.66 o
 -11   5  12       1190.60       1242.21        44.14 o
 -10   5  12        628.61        706.94        36.13 o
  -9   5  12      11876.66      12028.32       145.15 o
  -8   5  12        306.09        218.58        14.77 o
  -7   5  12      12709.77      12698.47       127.93 o
  -6   5  12       9741.96       9977.87        91.89 o
  -5   5  12       8644.50       9184.78        99.05 o
  -4   5  12        332.42        222.41        14.92 o
  -3   5  12      10105.39       9908.10        85.64 o
  -2   5  12       3964.11       3837.65        55.34 o
  -1   5  12      14669.01      15852.34       142.40 o
   0   5  12      12542.10      12343.98       106.22 o
   1   5  12       9399.04       9680.43        95.12 o
   2   5  12      14284.63      14512.36       148.23 o
   3   5  12       2409.05       2285.72        69.20 o
   4   5  12       6467.56       6771.11        83.24 o
   5   5  12       6043.88       5867.82        78.79 o
   6   5  12       3421.19       3257.26        66.56 o
   7   5  12        155.70        175.14        17.53 o
   8   5  12       4619.66       4588.40       117.54 o
   9   5  12       1279.28       1456.93       100.45 o
  10   5  12       3170.56       3181.05        96.61 o
  11   5  12        295.17        254.93        22.01 o
  12   5  12         41.30         78.69        12.92 o
  13   5  12          3.08         23.42         8.00 o
 -17   6  12        104.70         80.81        25.50 o
 -16   6  12          0.48         22.36        12.60 o
 -15   6  12        419.48        403.43        25.79 o
 -14   6  12       1559.90       1679.91        86.59 o
 -13   6  12       3925.91       3980.27        92.40 o
 -12   6  12         35.47         34.37        10.73 o
 -11   6  12       1778.62       1744.38        70.63 o
 -10   6  12        693.93        698.58        32.96 o
  -9   6  12       3780.67       3586.24        59.58 o
  -8   6  12      18847.67      20091.57       157.73 o
  -7   6  12        981.32        913.50        30.53 o
  -6   6  12       9209.04       9078.38        88.71 o
  -5   6  12         82.66         79.87         7.96 o
  -4   6  12      13259.47      12932.58       116.34 o
  -3   6  12        589.92        549.32        23.46 o
  -2   6  12      41528.77      43871.25       409.69 o
  -1   6  12       2546.34       2419.37        44.46 o
   0   6  12      28862.89      30222.27       244.75 o
   1   6  12       1225.77       1323.00        40.27 o
   2   6  12       2628.58       2578.86        44.19 o
   3   6  12       3134.26       3113.54        57.17 o
   4   6  12       5230.34       5263.54        69.31 o
   5   6  12      12079.02      12789.49       123.71 o
   6   6  12       3199.28       3110.99        70.01 o
   7   6  12       4228.86       4612.41       133.64 o
   8   6  12        357.61        471.52        39.50 o
   9   6  12       3872.12       3831.53       112.17 o
  10   6  12        394.63        345.36        23.43 o
  11   6  12       2402.30       2744.76       105.72 o
  12   6  12          0.59         20.67         7.31 o
  13   6  12          9.28         33.46         9.01 o
 -17   7  12       1094.12       1003.86       117.12 o
 -16   7  12        901.29        769.57        79.68 o
 -15   7  12       1769.12       1693.47        47.39 o
 -14   7  12       6455.52       6973.05        83.85 o
 -13   7  12         35.54         33.18         7.67 o
 -12   7  12       6049.67       6208.50        97.04 o
 -11   7  12        308.50        285.52        22.84 o
 -10   7  12       6218.14       6434.72        92.38 o
  -9   7  12        180.52        131.82        12.58 o
  -8   7  12       4875.50       4972.63        60.19 o
  -7   7  12        667.33        658.49        23.25 o
  -6   7  12       1785.02       1647.05        39.19 o
  -5   7  12          5.20         22.31         4.27 o
  -4   7  12       2087.50       1866.01        34.52 o
  -3   7  12        212.49        187.40        12.08 o
  -2   7  12       1026.09        972.74        24.61 o
  -1   7  12        271.95        279.33        15.99 o
   0   7  12         44.70         34.90         6.33 o
   1   7  12       1079.05       1087.44        27.98 o
   2   7  12       1182.48       1152.00        36.39 o
   3   7  12        193.55        186.74        14.19 o
   4   7  12       8360.63       8483.35       100.77 o
   5   7  12       5823.08       6064.79       116.04 o
   6   7  12       1347.81       1275.69        72.51 o
   7   7  12       1902.92       1966.82        82.74 o
   8   7  12       2423.18       2351.78        97.71 o
   9   7  12       3110.57       3150.85       118.20 o
  10   7  12       2266.85       2391.37        60.36 o
  11   7  12       4873.21       5512.54       114.41 o
  12   7  12         87.57         69.57        21.77 o
 -17   8  12        813.93        717.77       106.01 o
 -16   8  12       2081.37       2034.40       150.02 o
 -15   8  12       2073.79       2146.39       131.49 o
 -14   8  12        888.95        859.86        70.79 o
 -13   8  12        478.49        439.36        40.17 o
 -12   8  12        440.53        414.27        46.13 o
 -11   8  12        224.42        192.34        13.23 o
 -10   8  12       2411.71       2320.43        62.42 o
  -9   8  12        632.63        680.39        36.03 o
  -8   8  12         52.61         54.75         9.85 o
  -7   8  12        269.95        246.10        15.55 o
  -6   8  12        675.18        675.24        40.59 o
  -5   8  12       5884.71       5761.27        64.67 o
  -4   8  12        560.46        699.24        24.18 o
  -3   8  12       2374.47       2213.70        51.76 o
  -2   8  12       2881.22       2736.66        39.28 o
  -1   8  12        158.79        147.28        10.10 o
   0   8  12       4183.83       4250.24        53.70 o
   1   8  12         14.50         13.32         4.43 o
   2   8  12        230.64        191.46        13.13 o
   3   8  12        351.04        301.04        21.96 o
   4   8  12        161.74        138.39        12.87 o
   5   8  12         51.28         33.13         7.36 o
   6   8  12       4364.16       4552.55        89.61 o
   7   8  12         73.96         94.25        11.10 o
   8   8  12       1808.94       1653.15        87.01 o
   9   8  12         47.31         35.22        10.15 o
  10   8  12       1678.36       1886.32        90.85 o
  11   8  12         60.63         39.21         8.50 o
  12   8  12       1019.62        911.62        68.59 o
 -16   9  12       1299.84       1082.33        89.44 o
 -15   9  12        792.11        619.31        50.45 o
 -14   9  12       3862.24       4133.44       271.59 o
 -13   9  12        569.07        466.65        25.56 o
 -12   9  12        209.35        187.32        19.05 o
 -11   9  12       2617.20       2671.99        74.69 o
 -10   9  12       2248.21       2196.22        54.15 o
  -9   9  12        938.95        962.72        38.96 o
  -8   9  12       4266.92       4331.34        74.76 o
  -7   9  12          0.86         17.01         3.56 o
  -6   9  12        172.73        110.48        12.33 o
  -5   9  12       2117.31       2141.58        55.03 o
  -4   9  12       1020.43       1068.01        31.82 o
  -3   9  12        742.07        789.54        23.64 o
  -2   9  12        479.54        523.09        25.73 o
  -1   9  12         12.62         29.46         4.60 o
   0   9  12        895.13        941.28        39.04 o
   1   9  12       2358.14       2327.70        69.31 o
   2   9  12          2.59         20.80         5.49 o
   3   9  12       3540.39       3182.44        60.18 o
   4   9  12         43.92         41.96         6.84 o
   5   9  12       1139.22       1112.84        60.89 o
   6   9  12        512.81        439.70        28.35 o
   7   9  12       1143.66       1241.44        82.19 o
   8   9  12        898.25        865.05        70.52 o
   9   9  12       1405.74       1301.37        58.56 o
  10   9  12        535.59        565.01        35.25 o
  11   9  12        698.85        587.41        32.85 o
  12   9  12        412.14        386.67        25.30 o
 -16  10  12        861.27        628.57        80.12 o
 -15  10  12       1433.69       1082.55       132.62 o
 -14  10  12       1995.60       2037.52       187.29 o
 -13  10  12       4321.29       5155.20       114.73 o
 -12  10  12         60.65         13.43        21.54 o
 -11  10  12       2221.65       2396.59        87.48 o
 -10  10  12         32.83         27.40         4.06 o
  -9  10  12       1245.23       1272.13        43.93 o
  -8  10  12         39.99         40.10         6.83 o
  -7  10  12       4584.11       5033.60        78.89 o
  -6  10  12        306.73        247.95        14.19 o
  -5  10  12       1769.71       1648.31        40.23 o
  -4  10  12         23.11         16.45         4.11 o
  -3  10  12       2231.50       1976.13        56.58 o
  -2  10  12        871.81        848.32        38.51 o
  -1  10  12          5.11         19.09         4.37 o
   0  10  12       1210.05       1209.96        50.46 o
   1  10  12       1228.57       1208.21        40.02 o
   2  10  12       1663.59       1433.23        51.78 o
   3  10  12       3657.29       3475.11        63.24 o
   4  10  12         72.06         53.05        10.26 o
   5  10  12        293.73        363.61        24.17 o
   6  10  12        322.92        245.54        24.92 o
   7  10  12        679.54        402.74        37.08 o
   8  10  12       1811.45       1947.45        53.90 o
   9  10  12        790.04        870.96        53.94 o
  10  10  12       3678.16       4086.41       201.61 o
  11  10  12        268.49        292.11        26.49 o
 -15  11  12          1.77         23.69         9.56 o
 -14  11  12        983.32        872.83       121.00 o
 -13  11  12       1408.79       1154.25       112.50 o
 -12  11  12        844.51        920.59        77.38 o
 -11  11  12        168.01        182.77        31.26 o
 -10  11  12         33.49         38.64        22.16 o
  -9  11  12       5520.19       5707.72       177.96 o
  -8  11  12          1.05          7.11         2.67 o
  -7  11  12       8826.57       9667.85        95.15 o
  -6  11  12        266.07        213.99        17.35 o
  -5  11  12      13916.87      15584.37       131.15 o
  -4  11  12        236.83        168.48        12.51 o
  -3  11  12       4721.43       4974.46        70.45 o
  -2  11  12         25.25         28.94         4.22 o
  -1  11  12       8758.52       9551.01        85.66 o
   0  11  12        454.90        383.28        19.52 o
   1  11  12       3743.48       3725.59        74.72 o
   2  11  12       1319.18       1334.25        59.92 o
   3  11  12       2607.73       2793.04        81.24 o
   4  11  12       4145.66       4129.33       108.44 o
   5  11  12       3309.20       3301.57       129.44 o
   6  11  12       7253.84       7672.00       246.98 o
   7  11  12       1586.68       1685.40        71.02 o
   8  11  12       2454.40       2644.87        64.61 o
   9  11  12        514.52        450.63        42.12 o
  10  11  12        954.93        812.86        50.17 o
  11  11  12        132.04         54.80        20.38 o
 -14  12  12          4.18         38.09        18.37 o
 -13  12  12       1586.20       1305.65       105.09 o
 -12  12  12        141.17         44.09        14.17 o
 -11  12  12        819.82        794.43       121.08 o
 -10  12  12        282.25        337.63        56.79 o
  -9  12  12        568.82        632.51        91.60 o
  -8  12  12       1901.58       2320.62       164.72 o
  -7  12  12       1598.48       1723.25        59.47 o
  -6  12  12       2160.39       2137.06        72.45 o
  -5  12  12        302.78        239.60        14.88 o
  -4  12  12       1131.29       1135.59        44.91 o
  -3  12  12        105.16         88.92         9.47 o
  -2  12  12       1996.45       1978.07        60.39 o
  -1  12  12       2179.92       2050.45        44.58 o
   0  12  12       5984.68       6080.20       127.41 o
   1  12  12       3254.80       3198.61        91.48 o
   2  12  12       2390.65       2294.34        62.15 o
   3  12  12       2253.53       2122.73        72.33 o
   4  12  12        591.23        444.00        41.93 o
   5  12  12       1158.23       1258.03        75.48 o
   6  12  12        726.39        762.29        55.96 o
   7  12  12        521.06        535.33        41.27 o
   8  12  12         60.66         51.94         9.40 o
   9  12  12       1479.61       1411.70        88.55 o
  10  12  12        323.95        297.06        32.21 o
 -14  13  12       2087.09       1705.30       267.53 o
 -13  13  12       1207.50       1061.05       130.55 o
 -12  13  12        505.87        447.91        50.33 o
 -11  13  12       2015.26       2227.77       218.05 o
 -10  13  12       3784.29       4051.74       188.17 o
  -9  13  12        388.45        267.44        39.29 o
  -8  13  12       1011.84       1000.19       128.10 o
  -7  13  12        273.57        288.61        50.64 o
  -6  13  12        927.90        871.46        34.91 o
  -5  13  12        838.41        807.34        32.63 o
  -4  13  12       4182.67       4415.18        72.86 o
  -3  13  12        385.55        347.64        26.77 o
  -2  13  12        784.65        632.90        37.65 o
  -1  13  12        142.06        156.91        15.66 o
   0  13  12       2284.94       2052.87        84.25 o
   1  13  12       3690.53       3700.03        76.59 o
   2  13  12        712.71        558.16        60.05 o
   3  13  12       2360.71       2056.87        80.26 o
   4  13  12        373.59        323.49        27.49 o
   5  13  12       1770.01       1839.70        71.12 o
   6  13  12        459.67        509.10        32.09 o
   7  13  12       4177.68       4498.84        69.50 o
   8  13  12        446.51        358.94        52.29 o
   9  13  12       2819.08       2991.88       149.19 o
 -13  14  12        113.77         48.77        15.45 o
 -12  14  12        683.48        566.74        54.39 o
 -11  14  12        786.71        536.59        68.16 o
 -10  14  12          8.56         30.22        12.82 o
  -9  14  12        394.91        310.96        27.99 o
  -8  14  12        714.20        653.62        68.85 o
  -7  14  12         28.50         29.92        11.21 o
  -6  14  12        418.66        579.66        85.37 o
  -5  14  12         30.77         25.82         7.02 o
  -4  14  12        140.72        135.90        16.18 o
  -3  14  12          0.34         10.55         3.27 o
  -2  14  12         21.82         15.99         4.83 o
  -1  14  12          3.08         17.84         5.97 o
   0  14  12         15.68         28.43         6.24 o
   1  14  12          3.07         21.03         3.98 o
   2  14  12        151.40        210.66        24.63 o
   3  14  12        323.95        313.65        29.42 o
   4  14  12        321.37        273.83        29.18 o
   5  14  12         97.34         50.38        12.41 o
   6  14  12        172.58        155.43        15.83 o
   7  14  12         15.40         29.94         9.46 o
   8  14  12          0.04         10.97         8.42 o
 -12  15  12       1302.41       1043.44       130.22 o
 -11  15  12        718.82        728.99        59.76 o
 -10  15  12       2228.73       2210.34       136.21 o
  -9  15  12        393.68        288.92        34.11 o
  -8  15  12       1341.46       1158.09       136.52 o
  -7  15  12        303.03        282.16        28.57 o
  -6  15  12       4173.86       4214.72       179.58 o
  -5  15  12        345.82        318.08        46.96 o
  -4  15  12        443.86        391.62        22.94 o
  -3  15  12        298.14        300.20        28.91 o
  -2  15  12         13.15         27.70         5.20 o
  -1  15  12         15.72         31.42         6.55 o
   0  15  12         18.98         22.38         9.41 o
   1  15  12        956.03        800.54        66.18 o
   2  15  12        520.35        439.37        28.50 o
   3  15  12        331.46        353.66        24.40 o
   4  15  12          1.82         14.56         6.02 o
   5  15  12         67.06         29.71         6.10 o
   6  15  12          1.37         22.28         9.28 o
   7  15  12       1307.97       1159.42       114.07 o
 -11  16  12       1387.81        992.43       119.22 o
 -10  16  12        211.94        164.87        31.53 o
  -9  16  12        536.38        583.08        66.17 o
  -8  16  12       2154.81       1998.97       189.75 o
  -7  16  12        294.91        205.47        37.85 o
  -6  16  12       2099.59       2135.16       121.58 o
  -5  16  12         24.87         27.25        21.53 o
  -4  16  12       2879.57       2757.02       218.10 o
  -3  16  12        316.79        330.35        30.71 o
  -2  16  12       4827.82       5413.07        71.88 o
  -1  16  12         21.24         15.90         5.90 o
   0  16  12       3579.02       3585.15       127.21 o
   1  16  12       2269.61       2262.52        80.37 o
   2  16  12        669.08        512.19        35.97 o
   3  16  12        900.25        841.92        56.14 o
   4  16  12        175.97        135.51        14.83 o
   5  16  12       2270.53       2423.27        92.13 o
   6  16  12          0.25          7.59         9.73 o
  -9  17  12       1566.92       1213.87       120.44 o
  -8  17  12         19.72         56.93        14.88 o
  -7  17  12       2967.55       3133.87       129.49 o
  -6  17  12        684.97        597.51        85.61 o
  -5  17  12       7698.94       8203.77       178.94 o
  -4  17  12        240.70        199.97        27.00 o
  -3  17  12       6358.49       7084.87       276.80 o
  -2  17  12        827.14        740.42        86.89 o
  -1  17  12       6122.47       6758.49       138.74 o
   0  17  12        505.41        387.09        32.97 o
   1  17  12      11079.53      12597.57       152.76 o
   2  17  12        923.45        755.59        58.96 o
   3  17  12       4458.30       4908.34       206.12 o
   4  17  12       1380.47       1336.46        94.59 o
  -7  18  12        315.52        254.13        45.85 o
  -6  18  12        706.34        767.24        58.68 o
  -5  18  12        283.86        239.69        33.54 o
  -4  18  12        164.83        166.72        29.13 o
  -3  18  12         25.92         20.96         9.91 o
  -2  18  12        153.27        117.82        17.83 o
  -1  18  12        984.21        734.22        59.09 o
   0  18  12          2.97         31.14         9.28 o
   1  18  12         71.57         53.44        25.06 o
   2  18  12         77.76         36.76         9.14 o
 -18   1  13        863.87        832.54        49.42 o
 -17   1  13        723.87        767.63        40.76 o
 -16   1  13        120.18        136.83        13.28 o
 -15   1  13        896.77        925.83        84.08 o
 -14   1  13        315.11        211.75        23.08 o
 -13   1  13         18.94         37.94         7.73 o
 -12   1  13        418.98        376.59        26.52 o
 -11   1  13       9992.51      10200.81       111.58 o
 -10   1  13       1785.06       1682.47        52.20 o
  -9   1  13      15468.67      16284.98       138.04 o
  -8   1  13         43.90         81.58         8.81 o
  -7   1  13      13030.20      13781.32       123.71 o
  -6   1  13        651.81        604.97        32.19 o
  -5   1  13      13499.47      14769.18       115.36 o
  -4   1  13       2815.45       2545.23        34.73 o
  -3   1  13      30619.19      30852.08       226.29 o
  -2   1  13      12427.77      12162.42       103.54 o
  -1   1  13      18114.80      19039.77       161.00 o
   0   1  13       8037.83       7996.41        84.19 o
   1   1  13       8559.30       8245.23        75.72 o
   2   1  13       1337.79       1270.25        36.98 o
   3   1  13      14402.07      14511.50       133.30 o
   4   1  13         98.23         74.17         6.81 o
   5   1  13      24685.13      25972.47       248.00 o
   6   1  13       1682.30       1740.48        86.47 o
   7   1  13          4.61         15.96         9.15 o
   8   1  13        670.55        702.90        56.35 o
   9   1  13       1286.74       1350.04        70.86 o
  10   1  13        206.66        259.71        28.45 o
  11   1  13       2850.02       2989.90        59.87 o
  12   1  13         24.25         36.58         9.53 o
  13   1  13       1451.40       1214.17        93.78 o
 -18   2  13         71.99         39.27        10.22 o
 -17   2  13        575.49        500.24        28.93 o
 -16   2  13         33.70         24.40         8.80 o
 -15   2  13       3417.89       3577.75        79.90 o
 -14   2  13        393.40        326.23        26.43 o
 -13   2  13       4367.23       4393.85        72.08 o
 -12   2  13          8.27         21.54         5.33 o
 -11   2  13        181.72        186.79        16.01 o
 -10   2  13        940.91        848.53        47.59 o
  -9   2  13       2176.50       2131.35        41.92 o
  -8   2  13       4353.28       4322.57       102.88 o
  -7   2  13        600.17        724.94        30.02 o
  -6   2  13       4321.14       4361.37        68.69 o
  -5   2  13        890.13        813.73        31.87 o
  -4   2  13       7994.44       8454.89       141.79 o
  -3   2  13         12.49         26.91         5.00 o
  -2   2  13       4348.93       4577.41       104.93 o
  -1   2  13       1990.53       2082.24        42.55 o
   0   2  13       3195.96       2788.89        77.21 o
   1   2  13       7014.98       7139.75        77.43 o
   2   2  13       1305.12       1205.74        40.83 o
   3   2  13       6899.51       6589.15        82.92 o
   4   2  13       1706.66       1706.85        48.96 o
   5   2  13       2734.01       2772.16        69.19 o
   6   2  13       1037.57       1076.18        71.70 o
   7   2  13       1337.30       1281.23        99.54 o
   8   2  13       2100.84       2221.70        97.45 o
   9   2  13        175.56        104.05        22.73 o
  10   2  13       1220.95       1185.46       107.10 o
  11   2  13        172.25        160.89        18.04 o
  12   2  13       2623.36       2605.87       121.46 o
  13   2  13          7.13         26.35        10.95 o
 -18   3  13       3139.97       3098.56       137.60 o
 -17   3  13        515.14        480.94        27.63 o
 -16   3  13       6736.71       7466.34       114.03 o
 -15   3  13        768.14        656.98        71.35 o
 -14   3  13       7691.02       8021.30       236.08 o
 -13   3  13          6.89         14.84         7.10 o
 -12   3  13       2333.77       2517.75        82.70 o
 -11   3  13       1257.21       1242.19        62.96 o
 -10   3  13       3959.19       3943.64        81.62 o
  -9   3  13        522.83        442.48        24.12 o
  -8   3  13       6229.01       6061.25        70.84 o
  -7   3  13        560.05        524.47        21.73 o
  -6   3  13        157.47        185.68         9.35 o
  -5   3  13        219.17        233.49        13.50 o
  -4   3  13        893.47        915.26        23.80 o
  -3   3  13         65.22         78.29         6.68 o
  -2   3  13        556.13        683.74        30.90 o
  -1   3  13       5357.70       5543.74        85.22 o
   0   3  13       4162.93       4249.25        52.13 o
   1   3  13         15.53         22.71         6.35 o
   2   3  13      10906.40      11256.44       104.20 o
   3   3  13       2307.09       2253.01        52.86 o
   4   3  13        661.97        676.96        34.49 o
   5   3  13      20729.69      21860.73       349.79 o
   6   3  13        507.58        500.47        33.56 o
   7   3  13       8433.32       9098.33       111.72 o
   8   3  13       1105.90       1101.51        71.81 o
   9   3  13      10064.17      10776.60       196.81 o
  10   3  13        216.74        281.01        43.70 o
  11   3  13      13433.48      14952.08       144.77 o
  12   3  13        130.09        134.18        13.72 o
  13   3  13       5214.64       5461.93       119.89 o
 -18   4  13          5.82         30.89        10.33 o
 -17   4  13        384.98        332.76        37.56 o
 -16   4  13          4.19         20.55         7.29 o
 -15   4  13       1264.28       1079.40        79.07 o
 -14   4  13        646.90        589.64        52.07 o
 -13   4  13         18.25         14.92         5.60 o
 -12   4  13       4108.64       3981.11        70.65 o
 -11   4  13       1840.72       1873.58        88.62 o
 -10   4  13       6949.38       6960.60       182.97 o
  -9   4  13        178.12        167.90        14.72 o
  -8   4  13       5902.19       6018.28       122.45 o
  -7   4  13       1701.37       1629.59        37.84 o
  -6   4  13      15755.96      16226.68       130.54 o
  -5   4  13      10977.22      11120.80       160.48 o
  -4   4  13       2225.57       2389.09        47.80 o
  -3   4  13       3685.38       3531.69        59.66 o
  -2   4  13       4894.12       4659.21        93.16 o
  -1   4  13       9996.66      10401.79       105.61 o
   0   4  13       3281.54       3323.75        64.35 o
   1   4  13      13153.96      13329.59       122.41 o
   2   4  13       4884.81       5112.20        61.97 o
   3   4  13      12940.18      13197.40       126.09 o
   4   4  13        142.94        108.12         9.53 o
   5   4  13        364.96        428.12        32.59 o
   6   4  13       1203.88       1074.53        90.92 o
   7   4  13       2366.63       2290.12        71.71 o
   8   4  13        816.13        904.85        54.84 o
   9   4  13        656.63        646.58        57.70 o
  10   4  13         39.94         44.59        21.97 o
  11   4  13         27.66         91.83        14.13 o
  12   4  13        131.27        130.76        21.74 o
  13   4  13        316.95        289.22        28.78 o
 -18   5  13        554.54        480.03        48.06 o
 -17   5  13        260.63        127.74        22.56 o
 -16   5  13        105.27        111.87        15.72 o
 -15   5  13       1827.83       1733.86        51.79 o
 -14   5  13         43.68         26.43        10.06 o
 -13   5  13       2291.49       2251.64        88.21 o
 -12   5  13         93.57         76.11         9.18 o
 -11   5  13       2647.01       2656.63        71.26 o
 -10   5  13          0.98         15.83         3.73 o
  -9   5  13       5080.85       5202.41        78.07 o
  -8   5  13         33.83         31.42         5.57 o
  -7   5  13       4778.67       4835.15        63.02 o
  -6   5  13       3718.70       3947.74        51.93 o
  -5   5  13       9964.32      10247.90       104.37 o
[truncated: 213,859 more chars]
